# Supplementary material for: Distinct gene signatures in aortic tissue from ApoE-/- mice exposed to pathogens or Western diet
Source: BMC Genomics. 2014 Dec 24;15(1):1176. doi: 10.1186/1471-2164-15-1176 (PMC4367889; doi:10.1186/1471-2164-15-1176)
Supplement: Supplementary file 6 — Additional file 6: GeneLists. Each excel sheet within this file contains gene lists corresponding to the named figure. In addition, there are two sheets that list the top 500 differentially-expressed genes: chronic time point, acute vs. chronic time point. (XLS 13 MB) [file 12864_2014_6916_MOESM6_ESM.xls]

## Sheet: Figure1
Increased - all 3 groups - 33 genes
Mouse Entrez Gene ID	Human Entrez Gene ID	Symbol	Description	Cytoband	KEGG Pathway(s)	GO Term(s)	Mean late control	log2 (expression), 16	log2 (expression), 17	log2 (expression), 18	Mean late Pg	Late Pg vs late control fold change	Late Pg vs late control Moderated t	Late Pg vs late control Moderated p	Late Pg vs late control Moderated FDR q	log2 (expression), 19	log2 (expression), 20	log2 (expression), 21	Mean late Cp	Late Cp vs late control fold change	Late Cp vs late control Moderated t	Late Cp vs late control Moderated p	Late Cp vs late control Moderated FDR q	log2 (expression), 22	log2 (expression), 23	log2 (expression), 24	Mean Western diet	Western diet vs late control fold change	Western diet vs late control Moderated t	Western diet vs late control Moderated p	Western diet vs late control Moderated FDR q	log2 (expression), 30	log2 (expression), 31	log2 (expression), 32
104725	171546	1110002B05Rik	RIKEN cDNA 1110002B05 gene	12 C1		GO:0003674: molecular_function, GO:0005575: cellular_component, GO:0005783: endoplasmic reticulum, GO:0008150: biological_process, GO:0016020: membrane, GO:0016021: integral to membrane	6.25679	6.40395	6.26075	6.10569	6.63593	1.29868	3.72712	0.00583442	0.0680041	6.75966	6.61368	6.53445	6.6144	1.27963	3.4467	0.00838226	0.108683	6.61489	6.4955	6.73282	6.67073	1.33214	3.53861	0.00873094	0.172575	6.54014	6.82763	6.64442
69797		1600029I14Rik	RIKEN cDNA 1600029I14 gene	9 E3.3		GO:0003674: molecular_function, GO:0005575: cellular_component, GO:0008150: biological_process	3.07405	3.22703	3.23501	2.76012	3.54973	1.3991	2.50783	0.036555	0.193825	3.76105	3.1589	3.72924	3.74076	1.57259	4.85394	0.00117096	0.0295526	3.85509	3.63317	3.73401	3.66504	1.52148	2.864	0.0229219	0.241576	4.07365	3.52321	3.39827
242557	84938	Atg4c	autophagy-related 4C (yeast)	4 C6	04140: Regulation of autophagy	GO:0004197: cysteine-type endopeptidase activity, GO:0005737: cytoplasm, GO:0005737: cytoplasm, GO:0006810: transport, GO:0006914: autophagy, GO:0006914: autophagy, GO:0008152: metabolic process, GO:0008233: peptidase activity, GO:0008234: cysteine-type peptidase activity, GO:0008234: cysteine-type peptidase activity, GO:0015031: protein transport, GO:0016787: hydrolase activity	5.90946	6.12166	5.90637	5.70033	6.31856	1.31882	3.71208	0.00596158	0.0689087	6.35303	6.32946	6.2732	6.40481	1.40302	4.12168	0.00314684	0.0577557	6.35222	6.31907	6.54315	6.44806	1.46462	3.02211	0.0181903	0.22395	6.10066	6.71338	6.53015
78937	23080	Avl9	AVL9 homolog (S. cerevisiase)	6 C1		GO:0003674: molecular_function, GO:0005575: cellular_component, GO:0008150: biological_process, GO:0016020: membrane, GO:0016021: integral to membrane	7.09681	7.16093	7.10315	7.02635	7.36393	1.20309	3.53599	0.00769158	0.079365	7.42174	7.35625	7.31378	7.32385	1.17027	2.88142	0.0198947	0.180842	7.27632	7.30304	7.39218	7.35162	1.19321	2.94165	0.0204548	0.233361	7.28731	7.42418	7.34336
12068	10282	Bet1	blocked early in transport 1 homolog (S. cerevisiae)	6 A1	04130: SNARE interactions in vesicular transport	GO:0000139: Golgi membrane, GO:0003674: molecular_function, GO:0005783: endoplasmic reticulum, GO:0005794: Golgi apparatus, GO:0005801: cis-Golgi network, GO:0006810: transport, GO:0006888: ER to Golgi vesicle-mediated transport, GO:0015031: protein transport, GO:0016020: membrane, GO:0016021: integral to membrane, GO:0016021: integral to membrane, GO:0016192: vesicle-mediated transport, GO:00161…	6.04653	6.13798	6.20542	5.7962	6.30836	1.19069	2.29132	0.0512283	0.238292	6.30782	6.25041	6.36685	6.50154	1.36736	3.41274	0.00881999	0.112435	6.66804	6.3152	6.52137	6.61798	1.50725	2.85366	0.0232732	0.24167	6.1982	6.923	6.73274
75600	91860	Calml4	calmodulin-like 4	9 B		GO:0005509: calcium ion binding	5.02116	4.91224	5.06906	5.08217	5.4166	1.31583	4.47157	0.00209024	0.0387808	5.50402	5.29872	5.44705	5.39257	1.29574	3.82685	0.00479003	0.0745917	5.39113	5.53147	5.2551	5.30348	1.2168	2.87794	0.0224568	0.241217	5.20839	5.42371	5.27834
12370	841	Casp8	caspase 8	1 B	04115: p53 signaling pathway, 04210: Apoptosis, 04620: Toll-like receptor signaling pathway, 04621: NOD-like receptor signaling pathway, 04622: RIG-I-like receptor signaling pathway, 05010: Alzheimer's disease, 05016: Huntington's disease, 05142: Chagas disease, 05200: Pathways in cancer, 05416: Viral myocarditis	GO:0001525: angiogenesis, GO:0001841: neural tube formation, GO:0004197: cysteine-type endopeptidase activity, GO:0005515: protein binding, GO:0005515: protein binding, GO:0005634: nucleus, GO:0005737: cytoplasm, GO:0005739: mitochondrion, GO:0005829: cytosol, GO:0006508: proteolysis, GO:0006915: apoptosis, GO:0006915: apoptosis, GO:0006915: apoptosis, GO:0006915: apoptosis, GO:0007507: heart dev…	8.15231	8.25499	8.12019	8.08174	8.45652	1.24122	2.71789	0.0263873	0.160848	8.32122	8.36184	8.6865	8.42117	1.20538	3.00693	0.0163747	0.16083	8.3346	8.39126	8.53765	8.89093	1.67137	7.12805	0.000148354	0.0333702	8.7465	9.02005	8.90625
228094	375298	Cerkl	ceramide kinase-like	2 C3		GO:0016301: kinase activity	5.12394	5.14756	5.12817	5.09609	5.34438	1.165	3.2508	0.0117217	0.0989629	5.33629	5.36091	5.33592	5.52044	1.31706	5.26974	0.000691549	0.02115	5.5178	5.45707	5.58646	5.42618	1.23301	3.89453	0.00537933	0.13631	5.40281	5.43235	5.44338
102294	285440	Cyp4v3	cytochrome P450, family 4, subfamily v, polypeptide 3	8 B1.1		GO:0003674: molecular_function, GO:0004497: monooxygenase activity, GO:0005506: iron ion binding, GO:0005575: cellular_component, GO:0005783: endoplasmic reticulum, GO:0008150: biological_process, GO:0009055: electron carrier activity, GO:0016020: membrane, GO:0016021: integral to membrane, GO:0016491: oxidoreductase activity, GO:0020037: heme binding, GO:0046872: metal ion binding, GO:0055114: o…	6.57433	6.83383	6.56445	6.3247	6.93246	1.27	2.78705	0.0237161	0.151073	6.90922	6.86087	7.02727	7.25007	1.59525	4.31464	0.00240667	0.0479359	7.49365	7.01958	7.23698	7.44277	1.82501	5.08517	0.00121963	0.0662061	7.16457	7.65949	7.50423
244745	23333	Dpy19l1	dpy-19-like 1 (C. elegans)	9 A4		GO:0003674: molecular_function, GO:0005575: cellular_component, GO:0008150: biological_process, GO:0016020: membrane, GO:0016021: integral to membrane	6.93958	7.03612	6.80771	6.9749	7.1263	1.13567	2.26452	0.0534145	0.244411	7.13536	7.11789	7.12564	7.20412	1.19911	3.0409	0.0155377	0.15577	7.25934	7.19544	7.15759	7.31245	1.30043	2.97134	0.0195863	0.2293	7.0942	7.49319	7.34995
207521	23220	Dtx4	deltex 4 homolog (Drosophila)	19 A	04330: Notch signaling pathway	GO:0003674: molecular_function, GO:0005515: protein binding, GO:0005575: cellular_component, GO:0005737: cytoplasm, GO:0007219: Notch signaling pathway, GO:0008150: biological_process, GO:0008270: zinc ion binding, GO:0046872: metal ion binding	7.00472	7.13286	6.94785	6.93343	7.20162	1.14462	2.32981	0.048244	0.229386	7.21515	7.25494	7.13477	7.22165	1.16006	2.59347	0.031235	0.234015	7.19065	7.23387	7.24042	7.46347	1.37197	5.01612	0.0013218	0.0694433	7.42328	7.46185	7.50529
629016		E130120F12Rik	RIKEN cDNA E130120F12 gene	13 B3		GO:0003674: molecular_function, GO:0005575: cellular_component, GO:0005634: nucleus, GO:0008150: biological_process, GO:0046872: metal ion binding	5.87001	6.02419	5.79073	5.7951	6.21117	1.26851	3.11865	0.0142966	0.111122	6.2641	6.02639	6.34301	6.2087	1.26688	3.03851	0.0155952	0.156079	6.09061	6.13256	6.40294	6.21953	1.27234	3.37123	0.0110329	0.193166	6.11113	6.24972	6.29775
15467	27102	Eif2ak1	eukaryotic translation initiation factor 2 alpha kinase 1	5 G2	04141: Protein processing in endoplasmic reticulum	GO:0000166: nucleotide binding, GO:0003743: translation initiation factor activity, GO:0004672: protein kinase activity, GO:0004672: protein kinase activity, GO:0004672: protein kinase activity, GO:0004674: protein serine/threonine kinase activity, GO:0004694: eukaryotic translation initiation factor 2alpha kinase activity, GO:0005524: ATP binding, GO:0005737: cytoplasm, GO:0006417: regulation of…	7.61102	7.73641	7.59358	7.50307	7.81383	1.14924	2.33447	0.0478942	0.228388	7.87923	7.7425	7.81976	7.91897	1.2353	3.62762	0.00640693	0.0901771	7.93074	7.8919	7.93426	7.89637	1.21623	3.08763	0.0165421	0.217819	7.86957	7.93526	7.88429
14661	2746	Glud1	glutamate dehydrogenase 1	14 B	00250: Alanine, aspartate and glutamate metabolism, 00330: Arginine and proline metabolism, 00471: D-Glutamine and D-glutamate metabolism, 00910: Nitrogen metabolism, 01100: Metabolic pathways, 04964: Proximal tubule bicarbonate reclamation	GO:0000166: nucleotide binding, GO:0003824: catalytic activity, GO:0004352: glutamate dehydrogenase activity, GO:0004353: glutamate dehydrogenase [NAD(P)+] activity, GO:0004353: glutamate dehydrogenase [NAD(P)+] activity, GO:0005488: binding, GO:0005515: protein binding, GO:0005524: ATP binding, GO:0005525: GTP binding, GO:0005739: mitochondrion, GO:0005739: mitochondrion, GO:0005739: mitochondri…	8.58019	8.77688	8.51474	8.44895	8.84119	1.19295	2.61957	0.0307275	0.175793	8.84907	8.78587	8.88864	8.91784	1.25937	3.18166	0.0125174	0.136483	8.92815	8.81666	9.0087	8.92162	1.26184	3.09102	0.0164612	0.217669	8.84593	8.93031	8.98862
195531		Gm13152	predicted gene 13152	4 E1		GO:0003674: molecular_function, GO:0005575: cellular_component, GO:0005634: nucleus, GO:0008150: biological_process, GO:0046872: metal ion binding	5.06156	5.06365	5.11104	5.01	5.28089	1.16376	3.12949	0.0140646	0.110236	5.28325	5.26557	5.29386	5.49834	1.35581	5.09645	0.000858705	0.0239508	5.44663	5.42082	5.62757	5.60184	1.46537	4.32424	0.00307357	0.10332	5.34476	5.77455	5.6862
14667	2760	Gm2a	GM2 ganglioside activator protein	11 B1.3	04142: Lysosome	GO:0001573: ganglioside metabolic process, GO:0004563: beta-N-acetylhexosaminidase activity, GO:0005319: lipid transporter activity, GO:0005737: cytoplasm, GO:0005739: mitochondrion, GO:0005764: lysosome, GO:0005764: lysosome, GO:0005889: hydrogen:potassium-exchanging ATPase complex, GO:0006629: lipid metabolic process, GO:0006665: sphingolipid metabolic process, GO:0006689: ganglioside catabolic…	9.76088	9.84636	9.72914	9.70713	9.96219	1.14891	2.69662	0.0272701	0.163937	9.95516	9.93286	9.99855	10.0303	1.20502	3.35631	0.00960173	0.119025	10.0906	9.96321	10.0371	10.2172	1.39285	2.85441	0.0232474	0.241639	9.85459	10.4678	10.3293
620750		Gm6177	predicted gene 6177	1 H2.1		GO:0003674: molecular_function, GO:0005575: cellular_component, GO:0005840: ribosome, GO:0008150: biological_process, GO:0030529: ribonucleoprotein complex	2.95585	2.95699	2.97559	2.93498	3.22404	1.20816	3.006	0.0169587	0.121909	3.24728	3.3545	3.07034	3.39064	1.3781	2.81357	0.0221151	0.193325	3.78229	3.15307	3.23657	3.21529	1.19858	3.00515	0.0186446	0.22536	3.12007	3.30536	3.22043
80838	3024	Hist1h1a	histone cluster 1, H1a	13 A3.2		GO:0000786: nucleosome, GO:0003677: DNA binding, GO:0003677: DNA binding, GO:0005634: nucleus, GO:0005694: chromosome, GO:0006334: nucleosome assembly, GO:0007283: spermatogenesis	6.01235	6.03127	6.06109	5.94469	6.32905	1.25108	3.10455	0.0146042	0.112163	6.35984	6.49054	6.13678	6.3787	1.3052	2.7134	0.0258696	0.211266	6.7003	6.1843	6.2515	6.43484	1.35271	3.1499	0.0151212	0.21283	6.14636	6.54519	6.61297
319189	440689	Hist2h2bb	histone cluster 2, H2bb	3 F1-F2	05322: Systemic lupus erythematosus		4.61158	4.72222	4.82701	4.28549	4.97199	1.27399	2.3438	0.0472022	0.226526	5.10053	5.04926	4.76618	5.20408	1.50387	3.48876	0.0078716	0.103902	5.37653	4.91051	5.32519	5.60914	1.99101	5.5472	0.000724054	0.0531766	5.32146	5.79677	5.7092
72552	83693	Hsdl1	hydroxysteroid dehydrogenase like 1	8 E1		GO:0003674: molecular_function, GO:0003824: catalytic activity, GO:0005488: binding, GO:0005739: mitochondrion, GO:0005739: mitochondrion, GO:0008150: biological_process, GO:0008152: metabolic process, GO:0016491: oxidoreductase activity, GO:0055114: oxidation reduction	5.5637	5.54208	5.63388	5.51514	5.786	1.16666	2.91685	0.0194301	0.133335	5.8594	5.76372	5.73487	5.88889	1.25554	3.56813	0.00699559	0.0953713	5.76677	5.87177	6.02812	5.8512	1.22104	3.27659	0.0126151	0.203307	5.79855	5.944	5.81103
16565	23046	Kif21b	kinesin family member 21B	1 E4		GO:0000166: nucleotide binding, GO:0003774: motor activity, GO:0003777: microtubule motor activity, GO:0005524: ATP binding, GO:0005737: cytoplasm, GO:0005874: microtubule, GO:0007018: microtubule-based movement	5.80752	5.79476	5.82617	5.80165	6.21097	1.32515	5.00766	0.00104966	0.0280706	6.11054	6.19505	6.32733	6.07507	1.20374	3.80356	0.00495429	0.0764206	6.0857	6.08021	6.05929	6.1203	1.24538	3.3107	0.0120186	0.199342	5.98331	6.24173	6.13586
26417	5595	Mapk3	mitogen-activated protein kinase 3	7 F3	04010: MAPK signaling pathway, 04012: ErbB signaling pathway, 04062: Chemokine signaling pathway, 04114: Oocyte meiosis, 04150: mTOR signaling pathway, 04270: Vascular smooth muscle contraction, 04320: Dorso-ventral axis formation, 04350: TGF-beta signaling pathway, 04360: Axon guidance, 04370: VEGF signaling pathway, 04510: Focal adhesion, 04520: Adherens junction, 04540: Gap junction, 04620: To…	GO:0000165: MAPKKK cascade, GO:0000166: nucleotide binding, GO:0000189: nuclear translocation of MAPK, GO:0001784: phosphotyrosine binding, GO:0004672: protein kinase activity, GO:0004672: protein kinase activity, GO:0004674: protein serine/threonine kinase activity, GO:0004674: protein serine/threonine kinase activity, GO:0004707: MAP kinase activity, GO:0004707: MAP kinase activity, GO:0004707:…	9.11778	9.18136	9.11758	9.05439	9.33055	1.15825	2.94926	0.018491	0.129265	9.307	9.33428	9.35036	9.32019	1.15043	2.61128	0.0303716	0.229654	9.28993	9.28748	9.38314	9.5009	1.31115	3.32324	0.011807	0.198744	9.31876	9.7031	9.48083
723890		Mir181b-1	microRNA 181b-1	1			5.33965	5.0719	5.49594	5.45109	5.79858	1.39778	2.26172	0.0536481	0.244863	5.33849	6.11124	5.94602	6.0177	1.59199	5.1912	0.000762445	0.0224762	6.18456	5.93331	5.93525	5.86702	1.43132	4.00673	0.00463558	0.126791	5.93572	5.90839	5.75694
20409	26578	Ostf1	osteoclast stimulating factor 1	19 B		GO:0005575: cellular_component, GO:0005737: cytoplasm, GO:0008150: biological_process, GO:0017124: SH3 domain binding	7.21258	7.27316	7.25955	7.10502	7.46154	1.18693	3.18737	0.0128908	0.10459	7.47667	7.42261	7.48533	7.49122	1.21243	3.29514	0.010532	0.124421	7.57384	7.43547	7.46437	7.69216	1.39478	4.97634	0.00138492	0.0713325	7.63227	7.81008	7.63414
19345	5878	Rab5c	RAB5C, member RAS oncogene family	11 D	04144: Endocytosis, 04145: Phagosome, 04962: Vasopressin-regulated water reabsorption, 05146: Amoebiasis	GO:0000166: nucleotide binding, GO:0003924: GTPase activity, GO:0005525: GTP binding, GO:0005768: endosome, GO:0005886: plasma membrane, GO:0006184: GTP catabolic process, GO:0006810: transport, GO:0007032: endosome organization, GO:0007264: small GTPase mediated signal transduction, GO:0015031: protein transport, GO:0016020: membrane, GO:0030100: regulation of endocytosis, GO:0030139: endocytic …	8.93982	9.00826	8.91593	8.89526	9.1179	1.13165	2.31751	0.0491785	0.232268	9.09023	9.06459	9.19889	9.24934	1.23923	3.99497	0.00376382	0.0643214	9.2838	9.1825	9.28171	9.24384	1.23786	3.02727	0.0180544	0.223933	9.13058	9.40205	9.19889
56009		Refbp2	RNA and export factor binding protein 2	1 H3		GO:0000166: nucleotide binding, GO:0003676: nucleic acid binding, GO:0003697: single-stranded DNA binding, GO:0003723: RNA binding, GO:0003723: RNA binding, GO:0005575: cellular_component, GO:0005634: nucleus, GO:0005681: spliceosomal complex, GO:0005737: cytoplasm, GO:0006397: mRNA processing, GO:0006810: transport, GO:0008150: biological_process, GO:0008380: RNA splicing, GO:0051028: mRNA trans…	5.43059	5.36685	5.55559	5.36932	5.78936	1.28479	3.51258	0.0079591	0.0805973	5.92991	5.81537	5.62279	5.90933	1.40855	3.37611	0.00931945	0.116699	6.08573	5.57848	6.06377	5.93843	1.42796	4.1817	0.00368934	0.112671	6.1581	5.79115	5.86604
192656	8767	Ripk2	receptor (TNFRSF)-interacting serine-threonine kinase 2	4 A2	04621: NOD-like receptor signaling pathway, 04722: Neurotrophin signaling pathway	GO:0000166: nucleotide binding, GO:0001961: positive regulation of cytokine-mediated signaling pathway, GO:0002827: positive regulation of T-helper 1 type immune response, GO:0004672: protein kinase activity, GO:0004674: protein serine/threonine kinase activity, GO:0004872: receptor activity, GO:0005515: protein binding, GO:0005524: ATP binding, GO:0005622: intracellular, GO:0005737: cytoplasm, G…	7.64806	7.77721	7.73712	7.42986	7.9007	1.18605	2.33548	0.0478193	0.228236	7.95952	7.80274	7.93984	7.92445	1.20461	2.64101	0.0289837	0.223512	7.89013	7.91949	7.96372	8.11202	1.38231	3.20199	0.0140322	0.207656	7.93938	8.35758	8.03912
20135	6241	Rrm2	ribonucleotide reductase M2	12 A1.3	00230: Purine metabolism, 00240: Pyrimidine metabolism, 00480: Glutathione metabolism, 01100: Metabolic pathways, 04115: p53 signaling pathway	GO:0004748: ribonucleoside-diphosphate reductase activity, GO:0004748: ribonucleoside-diphosphate reductase activity, GO:0004748: ribonucleoside-diphosphate reductase activity, GO:0005515: protein binding, GO:0005737: cytoplasm, GO:0006260: DNA replication, GO:0008284: positive regulation of cell proliferation, GO:0009186: deoxyribonucleoside diphosphate metabolic process, GO:0009262: deoxyribonu…	4.35678	4.32083	4.48808	4.26144	4.62891	1.20833	2.76236	0.0246361	0.154567	4.5128	4.60018	4.77374	4.80975	1.38746	2.96842	0.0173804	0.167316	5.10905	4.84046	4.47974	5.06442	1.6369	6.12332	0.000392879	0.0416422	4.95051	5.25583	4.98694
20250		Scd2	stearoyl-Coenzyme A desaturase 2	19 C3	01040: Biosynthesis of unsaturated fatty acids, 03320: PPAR signaling pathway	GO:0004768: stearoyl-CoA 9-desaturase activity, GO:0004768: stearoyl-CoA 9-desaturase activity, GO:0005506: iron ion binding, GO:0005783: endoplasmic reticulum, GO:0005783: endoplasmic reticulum, GO:0006629: lipid metabolic process, GO:0006633: fatty acid biosynthetic process, GO:0008610: lipid biosynthetic process, GO:0016020: membrane, GO:0016021: integral to membrane, GO:0016491: oxidoreductas…	9.12966	9.38601	9.00535	8.99764	9.57291	1.35582	3.28913	0.0110699	0.0962898	9.76503	9.40548	9.54822	10.113	1.98609	6.18051	0.000237003	0.0103934	10.4323	9.93788	9.96874	9.96792	1.79002	5.24027	0.00102049	0.0613594	9.69036	10.0607	10.1527
21353	10010	Tank	TRAF family member-associated Nf-kappa B activator	2 C1.3	04622: RIG-I-like receptor signaling pathway	GO:0005515: protein binding, GO:0005622: intracellular, GO:0005737: cytoplasm, GO:0007249: I-kappaB kinase/NF-kappaB cascade, GO:0008270: zinc ion binding, GO:0046872: metal ion binding	7.498	7.76418	7.27867	7.45117	7.81986	1.23979	2.52034	0.0358506	0.191766	7.81276	7.72156	7.92528	7.89321	1.30314	3.18633	0.0124284	0.136141	7.91982	7.81905	7.94076	8.00886	1.42221	3.16795	0.0147341	0.21031	7.75486	8.08564	8.18608
57813	7084	Tk2	thymidine kinase 2, mitochondrial	8 D3	00240: Pyrimidine metabolism, 00983: Drug metabolism - other enzymes, 01100: Metabolic pathways	GO:0000166: nucleotide binding, GO:0004797: thymidine kinase activity, GO:0004797: thymidine kinase activity, GO:0005524: ATP binding, GO:0005739: mitochondrion, GO:0005739: mitochondrion, GO:0005743: mitochondrial inner membrane, GO:0006139: nucleobase, nucleoside, nucleotide and nucleic acid metabolic process, GO:0006260: DNA replication, GO:0006264: mitochondrial DNA replication, GO:0009262: d…	6.2976	6.34437	6.31163	6.23681	6.52498	1.17072	3.07207	0.0153401	0.115377	6.46887	6.58037	6.5257	6.52573	1.17283	2.69461	0.0266432	0.21448	6.63125	6.42042	6.52552	6.57405	1.21372	2.87906	0.0224202	0.241104	6.485	6.71752	6.51964
69922	7444	Vrk2	vaccinia related kinase 2	11 A3.3		GO:0000166: nucleotide binding, GO:0004672: protein kinase activity, GO:0004674: protein serine/threonine kinase activity, GO:0004674: protein serine/threonine kinase activity, GO:0005524: ATP binding, GO:0005624: membrane fraction, GO:0005783: endoplasmic reticulum, GO:0006468: protein amino acid phosphorylation, GO:0006468: protein amino acid phosphorylation, GO:0016020: membrane, GO:0016021: i…	5.37198	5.59712	5.38149	5.13734	5.76119	1.29892	3.35108	0.010096	0.0909506	5.78925	5.72263	5.77167	5.69167	1.23886	2.65559	0.0283274	0.22072	5.66141	5.63126	5.78233	6.07126	1.63428	3.85133	0.00569942	0.140012	5.71738	6.19248	6.30391
22746	7562	Zfp85-rs1	zinc finger protein 85, related sequence 1	13 B3		GO:0003674: molecular_function, GO:0005575: cellular_component, GO:0008150: biological_process	3.31134	3.31338	3.3864	3.23424	3.67613	1.28772	4.55876	0.00186337	0.0367223	3.76167	3.65354	3.61318	3.55464	1.18527	2.70257	0.0263128	0.212852	3.55381	3.67394	3.43615	3.61092	1.2315	3.23505	0.0133844	0.205263	3.61566	3.70554	3.51155
Increased - Pg and Cp - 389 genes
Mouse Entrez Gene ID	Human Entrez Gene ID	Symbol	Description	Cytoband	KEGG Pathway(s)	GO Term(s)	Mean late control	log2 (expression), 16	log2 (expression), 17	log2 (expression), 18	Mean late Pg	Late Pg vs late control fold change	Late Pg vs late control Moderated t	Late Pg vs late control Moderated p	Late Pg vs late control Moderated FDR q	log2 (expression), 19	log2 (expression), 20	log2 (expression), 21	Mean late Cp	Late Cp vs late control fold change	Late Cp vs late control Moderated t	Late Cp vs late control Moderated p	Late Cp vs late control Moderated FDR q	log2 (expression), 22	log2 (expression), 23	log2 (expression), 24
71675	84542	0610010F05Rik	RIKEN cDNA 0610010F05 gene	11 A3.3		GO:0003674: molecular_function, GO:0005575: cellular_component, GO:0008150: biological_process	6.38404	6.4615	6.50179	6.18882	6.65857	1.20457	2.79147	0.023555	0.150407	6.6232	6.63974	6.71278	6.706	1.24477	3.23648	0.0115133	0.13054	6.6698	6.75584	6.69237
76306	116843	1110021L09Rik	RIKEN cDNA 1110021L09 gene	10 A3-A4		GO:0003674: molecular_function, GO:0005575: cellular_component, GO:0008150: biological_process	7.58587	7.6765	7.65984	7.42128	7.8051	1.16166	2.31037	0.0497289	0.234034	7.82929	7.71282	7.8732	8.21893	1.54893	6.28538	0.000210949	0.00962465	8.17448	8.13802	8.34429
68918	404550	1190005I06Rik	RIKEN cDNA 1190005I06 gene	8 E1		GO:0003674: molecular_function, GO:0005575: cellular_component, GO:0008150: biological_process	6.65079	6.61837	6.75506	6.57893	7.06658	1.33993	3.78845	0.00534502	0.0652	7.22266	7.12511	6.85196	7.02586	1.29563	4.59614	0.00164359	0.0376823	7.02528	6.97638	7.07593
66938	79729	1700029G01Rik	RIKEN cDNA 1700029G01 gene	4 D2.2		GO:0003674: molecular_function, GO:0005575: cellular_component, GO:0008150: biological_process	6.14439	6.12274	6.18866	6.12176	6.41634	1.20842	3.57658	0.00725021	0.076866	6.50939	6.37042	6.3692	6.34707	1.15178	2.5766	0.0320757	0.236473	6.25562	6.41205	6.37354
73582	79823	1700106N22Rik	RIKEN cDNA 1700106N22 gene	17 E4		GO:0003674: molecular_function, GO:0005575: cellular_component, GO:0008150: biological_process	6.17617	6.26704	6.22916	6.03231	6.45298	1.2088	3.2232	0.0122161	0.101303	6.48693	6.40838	6.46362	6.50567	1.25385	3.73596	0.00546603	0.0814151	6.4718	6.48823	6.55699
67708	64430	1810048J11Rik	RIKEN cDNA 1810048J11 gene	12 C3		GO:0003674: molecular_function, GO:0005575: cellular_component, GO:0008150: biological_process, GO:0016020: membrane, GO:0016021: integral to membrane	6.53266	6.57557	6.61996	6.40244	6.8395	1.23549	3.52763	0.007786	0.0797962	6.85619	6.90348	6.75884	6.80223	1.20436	2.97223	0.017278	0.166542	6.70856	6.81928	6.87884
72368	729991	2310045N01Rik	RIKEN cDNA 2310045N01 gene	8 B3.3		GO:0003674: molecular_function, GO:0005575: cellular_component, GO:0008150: biological_process	7.88928	8.04354	7.7826	7.84171	8.16823	1.21157	2.8989	0.0199714	0.135826	8.26297	8.06311	8.17862	8.29525	1.32272	4.2208	0.00274004	0.0523629	8.20793	8.28832	8.38952
70291		2510049J12Rik	RIKEN cDNA 2510049J12 gene	6 E3		GO:0003674: molecular_function, GO:0005575: cellular_component, GO:0008150: biological_process	5.13207	5.21291	5.1914	4.99188	5.52636	1.31228	4.47321	0.0020857	0.0387472	5.51578	5.46143	5.60186	5.42232	1.22166	3.11644	0.0138325	0.145416	5.45518	5.31768	5.49411
77032		2610029I01Rik	RIKEN cDNA 2610029I01 gene	4 A3		GO:0003674: molecular_function, GO:0005575: cellular_component, GO:0008150: biological_process, GO:0016740: transferase activity	6.46185	6.79351	6.38579	6.20627	6.95722	1.39005	3.46889	0.00848524	0.0832636	6.89036	6.95147	7.02982	6.90424	1.34127	3.02662	0.0158841	0.1578	6.90706	6.79736	7.00831
76967	9786	2700049A03Rik	RIKEN cDNA 2700049A03 gene	12 C3		GO:0003674: molecular_function, GO:0005575: cellular_component, GO:0008150: biological_process	6.72895	6.84285	6.733	6.61101	7.10868	1.29845	4.59856	0.00176881	0.0356228	7.08306	7.10626	7.13672	7.00307	1.20893	2.89976	0.0193351	0.177965	6.94503	7.12738	6.9368
73001		2900055J20Rik	RIKEN cDNA 2900055J20 gene	18 B3		GO:0003674: molecular_function, GO:0005575: cellular_component, GO:0008150: biological_process	6.94544	7.22586	6.9609	6.64957	7.69398	1.7012	3.55812	0.00744751	0.0778686	8.13793	7.55736	7.38664	7.40509	1.35822	3.32157	0.0101188	0.121753	7.3532	7.48399	7.3781
71425		4833413D08Rik	RIKEN cDNA 4833413D08 gene	2 H1		GO:0003674: molecular_function, GO:0005575: cellular_component, GO:0008150: biological_process	4.25219	4.40451	4.16846	4.18361	4.57915	1.2517	3.63133	0.00669699	0.0732699	4.57291	4.64861	4.51594	4.55542	1.23714	2.6428	0.0289023	0.223236	4.50852	4.7578	4.39993
67392	375444	4833420G17Rik	RIKEN cDNA 4833420G17 gene	13 D2.3		GO:0003674: molecular_function, GO:0005575: cellular_component, GO:0008150: biological_process	7.37309	7.44017	7.40709	7.27202	7.60995	1.17739	3.01397	0.0167546	0.121232	7.64498	7.55408	7.63078	7.6318	1.19522	3.22811	0.011661	0.131355	7.58831	7.63913	7.66796
70821	136895	4921507P07Rik	RIKEN cDNA 4921507P07 gene	6 B3		GO:0003674: molecular_function, GO:0005575: cellular_component, GO:0008150: biological_process	5.28074	5.3514	5.31743	5.17338	5.53468	1.19379	2.73487	0.0257041	0.15855	5.38918	5.5948	5.62007	5.75725	1.38969	5.89682	0.000327005	0.0130464	5.769	5.71694	5.78582
67642		4930515G01Rik	RIKEN cDNA 4930515G01 gene	5 F		GO:0003674: molecular_function, GO:0005575: cellular_component, GO:0008150: biological_process	4.57968	4.48999	4.62038	4.62867	4.77141	1.1411	2.58098	0.0326247	0.181748	4.76305	4.79249	4.75868	4.82879	1.18804	3.10077	0.0141694	0.146999	4.76683	4.83105	4.8885
75116		4930520O04Rik	RIKEN cDNA 4930520O04 gene	9 F3		GO:0003674: molecular_function, GO:0005575: cellular_component, GO:0008150: biological_process	5.52633	5.27421	5.66963	5.63517	6.4088	1.83041	7.80159	5.29285e-05	0.00864159	6.41083	6.36333	6.45223	6.02906	1.41871	3.40477	0.00892621	0.113512	5.75589	6.18651	6.14477
75311	160140	4930550C14Rik	RIKEN cDNA 4930550C14 gene	9 A5.3		GO:0003674: molecular_function, GO:0005575: cellular_component, GO:0008150: biological_process	3.84489	3.8478	3.82428	3.8626	4.27191	1.35521	3.7702	0.00548591	0.0660456	4.06264	4.50667	4.24642	4.11851	1.20885	3.87034	0.00449867	0.0715238	4.10564	4.14168	4.10822
66771	79018	4933439F18Rik	RIKEN cDNA 4933439F18 gene	11 B2		GO:0003674: molecular_function, GO:0005575: cellular_component, GO:0008150: biological_process	8.93054	9.11167	8.88389	8.79606	9.23544	1.2301	3.22427	0.0121966	0.10129	9.25603	9.23133	9.21896	9.39505	1.37594	4.49706	0.0018772	0.0409073	9.40547	9.2943	9.48537
77580		5730596B20Rik	RIKEN cDNA 5730596B20 gene	6 B3		GO:0003674: molecular_function, GO:0005575: cellular_component, GO:0008150: biological_process	5.07497	5.01257	5.18184	5.03052	5.45617	1.30503	3.91062	0.00449629	0.0587646	5.56839	5.51029	5.28984	5.57851	1.4225	4.79248	0.00126843	0.0312153	5.44754	5.51549	5.7725
67770	79886	5830433M19Rik	RIKEN cDNA 5830433M19 gene	4 C5		GO:0003674: molecular_function, GO:0005575: cellular_component, GO:0008150: biological_process	4.98464	5.07415	4.96974	4.91002	5.49465	1.423	6.59479	0.000171978	0.0132517	5.4413	5.51023	5.53242	5.32136	1.26499	3.59031	0.00676966	0.0932072	5.19433	5.31283	5.45692
328092	112487	6530401N04Rik	RIKEN cDNA 6530401N04 gene	12 C1		GO:0003674: molecular_function, GO:0005575: cellular_component, GO:0005737: cytoplasm, GO:0008150: biological_process, GO:0016787: hydrolase activity, GO:0016788: hydrolase activity, acting on ester bonds, GO:0019478: D-amino acid catabolic process	7.41511	7.56847	7.37361	7.30326	7.67491	1.19405	2.91427	0.0195072	0.133648	7.62375	7.69085	7.71013	7.77096	1.27584	3.99376	0.0037703	0.0643803	7.76481	7.77654	7.77154
327747	728464	9030224M15Rik	RIKEN cDNA 9030224M15 gene	10 B1		GO:0003674: molecular_function, GO:0005575: cellular_component, GO:0005576: extracellular region, GO:0008150: biological_process	6.57167	6.55546	6.67932	6.48024	7.08073	1.42399	5.52411	0.000561943	0.0216471	7.10663	7.18434	6.95123	6.92093	1.27763	3.30409	0.0103901	0.123546	6.73831	6.95114	7.07334
71532	63939	9030418K01Rik	RIKEN cDNA 9030418K01 gene	2 H4		GO:0003674: molecular_function, GO:0005575: cellular_component, GO:0008150: biological_process	5.99072	6.09741	5.97067	5.90409	6.22644	1.17575	3.00729	0.0169255	0.12186	6.25136	6.2187	6.20925	6.22869	1.1783	2.81742	0.0219827	0.192485	6.24236	6.28635	6.15735
100043133		9130023H24Rik	RIKEN cDNA 9130023H24 gene	7 F3		GO:0003674: molecular_function, GO:0005575: cellular_component, GO:0008150: biological_process	6.97932	6.91377	7.00379	7.0204	7.2591	1.21397	3.76913	0.00549427	0.0660713	7.30484	7.19776	7.27471	7.19221	1.15942	2.6845	0.0270695	0.215279	7.14961	7.14961	7.27742
320138		A130050O07Rik	RIKEN cDNA A130050O07 gene	1 E4		GO:0003674: molecular_function, GO:0005575: cellular_component, GO:0008150: biological_process	4.66681	4.83959	4.55022	4.61063	5.02241	1.27478	3.87306	0.00474073	0.0607254	5.03822	4.99633	5.03268	5.00775	1.27245	2.58165	0.0318218	0.235601	5.17341	4.7416	5.10825
30956	10157	Aass	aminoadipate-semialdehyde synthase	6 A3.1	00300: Lysine biosynthesis, 00310: Lysine degradation, 01100: Metabolic pathways	GO:0003824: catalytic activity, GO:0005739: mitochondrion, GO:0016491: oxidoreductase activity, GO:0019477: L-lysine catabolic process, GO:0047130: saccharopine dehydrogenase (NADP+, L-lysine-forming) activity, GO:0047131: saccharopine dehydrogenase (NAD+, L-glutamate-forming) activity, GO:0055114: oxidation reduction	5.81496	5.86974	5.92268	5.65247	6.48231	1.59134	5.80094	0.000408053	0.0191842	6.68536	6.34674	6.41482	6.18078	1.28909	3.35008	0.00969233	0.119374	6.00577	6.26682	6.26975
56325	23457	Abcb9	ATP-binding cassette, sub-family B (MDR/TAP), member 9	5 F	02010: ABC transporters, 04142: Lysosome	GO:0000166: nucleotide binding, GO:0003674: molecular_function, GO:0005524: ATP binding, GO:0005764: lysosome, GO:0005764: lysosome, GO:0005783: endoplasmic reticulum, GO:0005789: endoplasmic reticulum membrane, GO:0006810: transport, GO:0008150: biological_process, GO:0015031: protein transport, GO:0015197: peptide transporter activity, GO:0015833: peptide transport, GO:0016020: membrane, GO:001…	6.34979	6.29376	6.33089	6.42471	6.57524	1.16832	3.11209	0.0144389	0.111564	6.57148	6.59147	6.56276	6.64365	1.2285	3.18486	0.0124564	0.13621	6.49824	6.76153	6.67118
76491	84836	Abhd14b	abhydrolase domain containing 14b	9 F1		GO:0003674: molecular_function, GO:0005575: cellular_component, GO:0005634: nucleus, GO:0005737: cytoplasm, GO:0008150: biological_process, GO:0016787: hydrolase activity	7.46601	7.50462	7.42031	7.4731	7.73033	1.20249	3.33731	0.0103043	0.0922826	7.8392	7.69018	7.66162	7.79785	1.26101	3.8708	0.00449568	0.0715238	7.71162	7.75218	7.92976
235674		Acaa1b	acetyl-Coenzyme A acyltransferase 1B	9 F3	00071: Fatty acid metabolism, 00280: Valine, leucine and isoleucine degradation, 01040: Biosynthesis of unsaturated fatty acids, 01100: Metabolic pathways, 03320: PPAR signaling pathway, 04146: Peroxisome	GO:0003674: molecular_function, GO:0005739: mitochondrion, GO:0008150: biological_process	4.22938	4.30275	4.2483	4.13709	4.48388	1.19494	2.73777	0.0255893	0.158025	4.32941	4.56896	4.55326	4.8969	1.58959	7.48441	6.09502e-05	0.00435578	5.01845	4.86434	4.80791
67131	79777	Acbd4	acyl-Coenzyme A binding domain containing 4	11 D		GO:0003674: molecular_function, GO:0005575: cellular_component, GO:0008150: biological_process	6.60846	6.61428	6.61594	6.59516	6.9017	1.2294	3.31136	0.0107096	0.0942177	6.80861	6.83133	7.06517	6.99464	1.30875	4.85149	0.00117468	0.0296112	7.00428	7.08375	6.89588
329470	84680	Accs	1-aminocyclopropane-1-carboxylate synthase homolog (Arabidopsis)(non-functional)	2 E1		GO:0003674: molecular_function, GO:0003824: catalytic activity, GO:0005575: cellular_component, GO:0008150: biological_process, GO:0009058: biosynthetic process, GO:0016769: transferase activity, transferring nitrogenous groups, GO:0016847: 1-aminocyclopropane-1-carboxylate synthase activity, GO:0030170: pyridoxal phosphate binding	6.33935	6.48451	6.31714	6.2164	6.71954	1.2978	4.35559	0.00243962	0.0419959	6.69076	6.73154	6.73632	6.6213	1.21577	2.7207	0.025575	0.210154	6.52896	6.77442	6.56051
329910	26027	Acot11	acyl-CoA thioesterase 11	4 C7		GO:0004091: carboxylesterase activity, GO:0005737: cytoplasm, GO:0005737: cytoplasm, GO:0006631: fatty acid metabolic process, GO:0008152: metabolic process, GO:0009266: response to temperature stimulus, GO:0009409: response to cold, GO:0016291: acyl-CoA thioesterase activity, GO:0016787: hydrolase activity, GO:0023034: intracellular signaling pathway	7.27723	7.32544	7.27282	7.23343	7.5522	1.21701	2.60988	0.0311933	0.177216	7.39903	7.48707	7.77049	8.82862	2.94782	14.5915	3.64089e-07	0.000160746	9.0363	8.79675	8.65282
11498		Adam4	a disintegrin and metallopeptidase domain 4	12 D1		GO:0007229: integrin-mediated signaling pathway	6.12134	6.15608	6.04175	6.16618	6.49036	1.29578	3.77689	0.00543379	0.065539	6.50877	6.32155	6.64075	6.45584	1.26264	3.79419	0.00502205	0.0771854	6.34487	6.44911	6.57354
108154	11174	Adamts6	a disintegrin-like and metallopeptidase (reprolysin type) with thrombospondin type 1 motif, 6	13 D1		GO:0003674: molecular_function, GO:0005575: cellular_component, GO:0008150: biological_process, GO:0008233: peptidase activity, GO:0008237: metallopeptidase activity, GO:0016787: hydrolase activity, GO:0046872: metal ion binding	6.9903	7.20878	6.9273	6.8348	7.77268	1.72224	5.76032	0.0004274	0.0196116	8.01486	7.60835	7.69484	7.2795	1.21563	2.63773	0.0291336	0.224044	7.21609	7.36705	7.25535
269959	57188	Adamtsl3	ADAMTS-like 3	7 D3		GO:0003674: molecular_function, GO:0005575: cellular_component, GO:0008150: biological_process	7.79986	7.78444	7.87485	7.74028	8.22556	1.34398	5.23618	0.000792484	0.0248413	8.31531	8.22735	8.13402	8.07235	1.21036	2.96363	0.0175097	0.167927	7.94641	8.20939	8.06127
104111	109	Adcy3	adenylate cyclase 3	12 A-B	00230: Purine metabolism, 04020: Calcium signaling pathway, 04062: Chemokine signaling pathway, 04114: Oocyte meiosis, 04270: Vascular smooth muscle contraction, 04540: Gap junction, 04740: Olfactory transduction, 04912: GnRH signaling pathway, 04914: Progesterone-mediated oocyte maturation, 04916: Melanogenesis, 04962: Vasopressin-regulated water reabsorption, 04970: Salivary secretion, 04971: G…	GO:0000166: nucleotide binding, GO:0004016: adenylate cyclase activity, GO:0004016: adenylate cyclase activity, GO:0004016: adenylate cyclase activity, GO:0005515: protein binding, GO:0005516: calmodulin binding, GO:0005524: ATP binding, GO:0005624: membrane fraction, GO:0005634: nucleus, GO:0005886: plasma membrane, GO:0005886: plasma membrane, GO:0006171: cAMP biosynthetic process, GO:0006171: …	7.43468	7.59533	7.42574	7.28296	7.76363	1.25176	3.46319	0.00855644	0.0836144	7.82589	7.73056	7.73443	8.48097	2.07503	7.9174	4.03933e-05	0.00339134	8.73593	8.42005	8.28694
11550	146	Adra1d	adrenergic receptor, alpha 1d	2 F1	04020: Calcium signaling pathway, 04080: Neuroactive ligand-receptor interaction, 04270: Vascular smooth muscle contraction, 04970: Salivary secretion	GO:0001986: negative regulation of the force of heart contraction involved in baroreceptor response to increased systemic arterial blood pressure, GO:0001994: norepinephrine-epinephrine vasoconstriction involved in regulation of systemic arterial blood pressure, GO:0004871: signal transducer activity, GO:0004872: receptor activity, GO:0004930: G-protein coupled receptor activity, GO:0004935: adre…	7.98655	8.03949	7.91748	8.00268	8.6039	1.53372	8.30037	3.3893e-05	0.00739809	8.54561	8.63071	8.63538	8.31318	1.25576	3.76816	0.0052156	0.0792349	8.19185	8.33739	8.41031
11566	159	Adss	adenylosuccinate synthetase, non muscle	1 H4	00230: Purine metabolism, 00250: Alanine, aspartate and glutamate metabolism, 01100: Metabolic pathways	GO:0000166: nucleotide binding, GO:0000287: magnesium ion binding, GO:0004019: adenylosuccinate synthase activity, GO:0004019: adenylosuccinate synthase activity, GO:0005525: GTP binding, GO:0005575: cellular_component, GO:0005737: cytoplasm, GO:0006164: purine nucleotide biosynthetic process, GO:0006164: purine nucleotide biosynthetic process, GO:0006167: AMP biosynthetic process, GO:0016874: li…	7.61032	7.71443	7.69528	7.42125	8.17773	1.47764	5.57578	0.000528953	0.0209459	8.14736	8.10485	8.28097	7.96933	1.27934	3.4284	0.00861523	0.110958	7.86976	7.96229	8.07595
72947	85007	Agxt2l2	alanine-glyoxylate aminotransferase 2-like 2	11 B1.3		GO:0003674: molecular_function, GO:0003824: catalytic activity, GO:0005739: mitochondrion, GO:0005739: mitochondrion, GO:0008150: biological_process, GO:0008483: transaminase activity, GO:0016740: transferase activity, GO:0030170: pyridoxal phosphate binding	7.04979	7.20892	6.97065	6.9698	7.28305	1.17386	2.40349	0.0430074	0.214834	7.16998	7.37367	7.30549	7.39566	1.26699	3.87801	0.00444927	0.0711649	7.39951	7.39236	7.39511
381236		AI747699	expressed sequence AI747699	19 C1		GO:0003674: molecular_function, GO:0005575: cellular_component, GO:0008150: biological_process	7.56346	7.63955	7.47076	7.58006	8.07753	1.42792	6.24699	0.000248759	0.0153255	8.16658	8.00818	8.05781	7.78425	1.16423	2.79296	0.0228389	0.196565	7.77361	7.75674	7.82239
329738	254268	Aknad1	AKNA domain containing 1	3 F3		GO:0003674: molecular_function, GO:0005575: cellular_component, GO:0008150: biological_process	5.69275	5.85904	5.56522	5.654	6.4861	1.75348	5.12394	0.000908949	0.0262517	6.82305	6.41253	6.2227	6.13954	1.36765	3.53892	0.00730534	0.0985107	5.89512	6.2885	6.23499
105387		Akr1c14	aldo-keto reductase family 1, member C14	13 A1		GO:0005575: cellular_component, GO:0008152: metabolic process, GO:0016229: steroid dehydrogenase activity, GO:0047023: 3(or 17)-alpha-hydroxysteroid dehydrogenase activity	5.89466	6.18628	5.79311	5.70459	6.66329	1.69241	5.46984	0.000599039	0.0223127	6.84217	6.61663	6.53106	6.35242	1.35924	3.621	0.00646977	0.0905421	6.37311	6.29274	6.39141
67667	91801	Alkbh8	alkB, alkylation repair homolog 8 (E. coli)	9 A1		GO:0003674: molecular_function, GO:0005575: cellular_component, GO:0008150: biological_process	6.34109	6.37311	6.28228	6.36789	6.59017	1.18855	3.38866	0.00954956	0.0881414	6.65438	6.5599	6.55622	6.57594	1.17745	2.9643	0.0174917	0.167915	6.53165	6.53035	6.66583
236266	7840	Alms1	Alstrom syndrome 1 homolog (human)	6 C3		GO:0001678: cellular glucose homeostasis, GO:0003674: molecular_function, GO:0005737: cytoplasm, GO:0005813: centrosome, GO:0005856: cytoskeleton, GO:0005929: cilium, GO:0006629: lipid metabolic process, GO:0006641: triglyceride metabolic process, GO:0006915: apoptosis, GO:0007286: spermatid development, GO:0007605: sensory perception of sound, GO:0019722: calcium-mediated signaling, GO:0042384: …	6.45528	6.64895	6.36302	6.35387	6.89524	1.35376	4.05095	0.00369619	0.0527229	7.02133	6.89459	6.76979	6.80403	1.27023	3.24304	0.0113989	0.129694	6.67227	6.87936	6.86045
109674	271	Ampd2	adenosine monophosphate deaminase 2	3 F2.3	00230: Purine metabolism, 01100: Metabolic pathways	GO:0003674: molecular_function, GO:0003876: AMP deaminase activity, GO:0005575: cellular_component, GO:0006144: purine base metabolic process, GO:0008150: biological_process, GO:0009117: nucleotide metabolic process, GO:0009168: purine ribonucleoside monophosphate biosynthetic process, GO:0016787: hydrolase activity, GO:0016814: hydrolase activity, acting on carbon-nitrogen (but not peptide) bond…	7.68988	7.56202	7.81626	7.69136	7.95711	1.20047	3.14272	0.0137866	0.108781	7.97018	7.9319	7.96924	7.91728	1.16801	2.58208	0.0318004	0.235601	7.87099	7.93657	7.9443
11601	285	Angpt2	angiopoietin 2	8 A1.3		GO:0001525: angiogenesis, GO:0001525: angiogenesis, GO:0005102: receptor binding, GO:0005172: vascular endothelial growth factor receptor binding, GO:0005515: protein binding, GO:0005576: extracellular region, GO:0005615: extracellular space, GO:0005615: extracellular space, GO:0005634: nucleus, GO:0005886: plasma membrane, GO:0007165: signal transduction, GO:0007169: transmembrane receptor prote…	7.07625	7.35556	7.09366	6.77953	7.93246	1.78672	6.30389	0.000233952	0.0148279	7.90955	7.95884	7.92899	7.49084	1.32111	2.75147	0.0243709	0.204374	7.33351	7.47896	7.66005
101772	55107	Ano1	anoctamin 1, calcium activated chloride channel	7 F5		GO:0005216: ion channel activity, GO:0005229: intracellular calcium activated chloride channel activity, GO:0005254: chloride channel activity, GO:0005737: cytoplasm, GO:0005886: plasma membrane, GO:0005886: plasma membrane, GO:0006810: transport, GO:0006811: ion transport, GO:0006821: chloride transport, GO:0007275: multicellular organismal development, GO:0016020: membrane, GO:0016021: integral…	8.78878	8.82115	8.92173	8.62344	9.3945	1.51788	6.23124	0.000253038	0.0153889	9.3108	9.47684	9.39585	9.2082	1.33554	4.01877	0.0036387	0.0632008	9.0939	9.19985	9.33084
69538	84168	Antxr1	anthrax toxin receptor 1	6 D1		GO:0003674: molecular_function, GO:0004872: receptor activity, GO:0005886: plasma membrane, GO:0005886: plasma membrane, GO:0008150: biological_process, GO:0016020: membrane, GO:0016021: integral to membrane, GO:0042995: cell projection, GO:0046872: metal ion binding	9.64999	9.64716	9.66073	9.64207	10.1923	1.45908	6.75641	0.000145562	0.0125083	10.2025	10.0788	10.2957	9.96181	1.24755	3.09916	0.0142046	0.147141	9.75672	10.0915	10.0372
11754	8639	Aoc3	amine oxidase, copper containing 3	11 B2-B5	00260: Glycine, serine and threonine metabolism, 00350: Tyrosine metabolism, 00360: Phenylalanine metabolism, 00410: beta-Alanine metabolism, 01100: Metabolic pathways	GO:0002523: leukocyte migration involved in inflammatory response, GO:0002675: positive regulation of acute inflammatory response, GO:0002687: positive regulation of leukocyte migration, GO:0005507: copper ion binding, GO:0005615: extracellular space, GO:0005792: microsome, GO:0006950: response to stress, GO:0007155: cell adhesion, GO:0008131: primary amine oxidase activity, GO:0008131: primary a…	9.61839	9.67451	9.64442	9.53625	10.0017	1.30391	5.01679	0.0010378	0.0280208	10.0645	9.96224	9.97847	10.0493	1.34735	5.54895	0.000492212	0.0172396	10.0006	10.0823	10.065
494504	147495	Apcdd1	adenomatosis polyposis coli down-regulated 1	18 E1		GO:0005886: plasma membrane, GO:0016020: membrane, GO:0016021: integral to membrane, GO:0016055: Wnt receptor signaling pathway	7.45425	7.52399	7.40158	7.43717	7.62982	1.12931	2.32938	0.048276	0.229457	7.68717	7.63169	7.5706	7.74063	1.22194	3.16986	0.0127453	0.138161	7.59414	7.79882	7.82894
11804	334	Aplp2	amyloid beta (A4) precursor-like protein 2	9 A2-B		GO:0001967: suckling behavior, GO:0003677: DNA binding, GO:0005488: binding, GO:0005515: protein binding, GO:0005634: nucleus, GO:0005886: plasma membrane, GO:0006878: cellular copper ion homeostasis, GO:0007176: regulation of epidermal growth factor receptor activity, GO:0007617: mating behavior, GO:0007626: locomotory behavior, GO:0009790: embryo development, GO:0016020: membrane, GO:0016021: i…	10.1951	10.29	10.201	10.0943	10.4982	1.23231	3.78859	0.00534394	0.0652	10.547	10.4569	10.4907	10.5207	1.25183	3.92157	0.00417951	0.0691261	10.5589	10.4595	10.5437
70497	55114	Arhgap17	Rho GTPase activating protein 17	7 F3		GO:0003674: molecular_function, GO:0005096: GTPase activator activity, GO:0005515: protein binding, GO:0005622: intracellular, GO:0005626: insoluble fraction, GO:0005737: cytoplasm, GO:0005737: cytoplasm, GO:0005923: tight junction, GO:0007015: actin filament organization, GO:0007165: signal transduction, GO:0016020: membrane, GO:0017124: SH3 domain binding, GO:0017156: calcium ion-dependent exoc…	7.46266	7.50141	7.5562	7.33037	7.75367	1.22087	3.52374	0.00783042	0.0800071	7.77394	7.74329	7.74377	7.70055	1.17712	2.74696	0.0245438	0.205044	7.65747	7.69151	7.75268
231532	83478	Arhgap24	Rho GTPase activating protein 24	5 E4		GO:0001525: angiogenesis, GO:0003674: molecular_function, GO:0005096: GTPase activator activity, GO:0005575: cellular_component, GO:0005622: intracellular, GO:0005737: cytoplasm, GO:0005856: cytoskeleton, GO:0007165: signal transduction, GO:0007275: multicellular organismal development, GO:0008150: biological_process, GO:0030054: cell junction, GO:0030154: cell differentiation, GO:0042995: cell p…	7.37594	7.3614	7.40005	7.36638	7.58598	1.15753	2.87598	0.0206856	0.138459	7.65042	7.51221	7.59531	7.64397	1.20428	3.74603	0.00538634	0.0807663	7.60883	7.67402	7.64905
11881	411	Arsb	arylsulfatase B	13 C3-D1	00531: Glycosaminoglycan degradation, 01100: Metabolic pathways, 04142: Lysosome	GO:0003824: catalytic activity, GO:0003943: N-acetylgalactosamine-4-sulfatase activity, GO:0004065: arylsulfatase activity, GO:0005739: mitochondrion, GO:0005764: lysosome, GO:0005764: lysosome, GO:0005791: rough endoplasmic reticulum, GO:0005794: Golgi apparatus, GO:0006914: autophagy, GO:0007417: central nervous system development, GO:0007584: response to nutrient, GO:0008152: metabolic process…	7.71878	7.70076	7.78318	7.6724	7.9653	1.18598	3.40658	0.00930017	0.0867978	7.9222	7.98664	7.98707	7.98949	1.20595	3.62969	0.00638749	0.0900228	7.95895	7.98904	8.0205
211914	8853	Asap2	ArfGAP with SH3 domain, ankyrin repeat and PH domain 2	12 A1.2	04144: Endocytosis, 04666: Fc gamma R-mediated phagocytosis	GO:0003674: molecular_function, GO:0005575: cellular_component, GO:0008150: biological_process	8.78576	8.79274	8.80491	8.75964	9.28359	1.41207	7.32244	8.30081e-05	0.0100672	9.28435	9.26141	9.305	9.05476	1.2095	2.85114	0.020856	0.185996	8.88273	9.18661	9.09495
109900	435	Asl	argininosuccinate lyase	5 G1.3	00250: Alanine, aspartate and glutamate metabolism, 00330: Arginine and proline metabolism, 01100: Metabolic pathways	GO:0000050: urea cycle, GO:0000050: urea cycle, GO:0000053: argininosuccinate metabolic process, GO:0001889: liver development, GO:0003824: catalytic activity, GO:0004056: argininosuccinate lyase activity, GO:0004056: argininosuccinate lyase activity, GO:0005634: nucleus, GO:0005737: cytoplasm, GO:0005741: mitochondrial outer membrane, GO:0006520: cellular amino acid metabolic process, GO:0006526…	6.3123	6.35182	6.30473	6.28035	6.51236	1.14924	2.73792	0.0255833	0.158025	6.5785	6.50606	6.45253	6.53512	1.16831	2.78081	0.0232771	0.198496	6.45511	6.51662	6.63363
11909	1386	Atf2	activating transcription factor 2	2 C3	04010: MAPK signaling pathway	GO:0003677: DNA binding, GO:0003677: DNA binding, GO:0003682: chromatin binding, GO:0003690: double-stranded DNA binding, GO:0003700: sequence-specific DNA binding transcription factor activity, GO:0003700: sequence-specific DNA binding transcription factor activity, GO:0005515: protein binding, GO:0005622: intracellular, GO:0005624: membrane fraction, GO:0005634: nucleus, GO:0005634: nucleus, GO…	8.9513	9.04935	8.92936	8.87518	9.16034	1.15474	2.68904	0.0275914	0.164919	9.15546	9.20241	9.12316	9.18534	1.1749	2.92419	0.0186146	0.174358	9.22855	9.17426	9.15321
11964	523	Atp6v1a	ATPase, H+ transporting, lysosomal V1 subunit A	16 B4	00190: Oxidative phosphorylation, 01100: Metabolic pathways, 04145: Phagosome, 04966: Collecting duct acid secretion	GO:0000166: nucleotide binding, GO:0003674: molecular_function, GO:0005524: ATP binding, GO:0005739: mitochondrion, GO:0005829: cytosol, GO:0005886: plasma membrane, GO:0006810: transport, GO:0006811: ion transport, GO:0008150: biological_process, GO:0015986: ATP synthesis coupled proton transport, GO:0015992: proton transport, GO:0016469: proton-transporting two-sector ATPase complex, GO:0016787…	8.28381	8.37631	8.37229	8.10282	8.74938	1.3808	4.16468	0.00316008	0.048393	8.91071	8.60483	8.73262	8.63448	1.2711	3.59243	0.00674847	0.093071	8.63313	8.57083	8.69948
108664	51606	Atp6v1h	ATPase, H+ transporting, lysosomal V1 subunit H	1 A1	00190: Oxidative phosphorylation, 01100: Metabolic pathways, 04142: Lysosome, 04145: Phagosome	GO:0000221: vacuolar proton-transporting V-type ATPase, V1 domain, GO:0003674: molecular_function, GO:0005488: binding, GO:0005575: cellular_component, GO:0006810: transport, GO:0006811: ion transport, GO:0008150: biological_process, GO:0015986: ATP synthesis coupled proton transport, GO:0015992: proton transport, GO:0016820: hydrolase activity, acting on acid anhydrides, catalyzing transmembrane…	7.23591	7.32941	7.25598	7.12234	7.46429	1.16963	2.84649	0.0216434	0.142355	7.49825	7.44497	7.44965	7.55124	1.24591	3.18703	0.0124151	0.136111	7.65958	7.39462	7.59953
382423	552889	Atxn7l3b	ataxin 7-like 3B	10 D2		GO:0003674: molecular_function, GO:0005575: cellular_component, GO:0008150: biological_process	7.36632	7.37509	7.42071	7.30317	7.53826	1.12605	2.39897	0.0433116	0.215644	7.56643	7.52372	7.52464	7.61062	1.18586	2.8927	0.0195487	0.179154	7.53304	7.57253	7.7263
330361	6936	AW146020	expressed sequence AW146020	6 C3		GO:0003674: molecular_function, GO:0003677: DNA binding, GO:0003700: sequence-specific DNA binding transcription factor activity, GO:0005575: cellular_component, GO:0005634: nucleus, GO:0006350: transcription, GO:0008150: biological_process, GO:0045449: regulation of transcription	5.36324	5.34527	5.39166	5.35278	5.77916	1.33698	5.00703	0.00105048	0.0280706	5.64313	5.83436	5.86	5.63452	1.21011	3.07616	0.014716	0.150129	5.50729	5.62636	5.7699
106064	285636	AW549877	expressed sequence AW549877	15 A1		GO:0003674: molecular_function, GO:0005575: cellular_component, GO:0008150: biological_process	7.96411	8.07358	8.05344	7.76531	8.38309	1.331	4.27817	0.00270777	0.0440084	8.39182	8.34752	8.40992	8.28234	1.2411	3.21936	0.0118176	0.132309	8.29853	8.25795	8.29053
26877	8708	B3galt1	UDP-Gal:betaGlcNAc beta 1,3-galactosyltransferase, polypeptide 1	2 C3	00601: Glycosphingolipid biosynthesis - lacto and neolacto series, 01100: Metabolic pathways	GO:0000139: Golgi membrane, GO:0005794: Golgi apparatus, GO:0006486: protein amino acid glycosylation, GO:0008378: galactosyltransferase activity, GO:0008499: UDP-galactose:beta-N-acetylglucosamine beta-1,3-galactosyltransferase activity, GO:0009312: oligosaccharide biosynthetic process, GO:0016020: membrane, GO:0016021: integral to membrane, GO:0016740: transferase activity, GO:0016757: transfer…	7.55242	7.68547	7.60476	7.36704	8.17217	1.54339	4.56826	0.00184029	0.0365049	8.34404	8.27057	7.9019	7.91462	1.29087	2.67847	0.027327	0.216424	7.64395	8.03124	8.06869
381694	145173	B3galtl	beta 1,3-galactosyltransferase-like	5 G3		GO:0003674: molecular_function, GO:0005575: cellular_component, GO:0005783: endoplasmic reticulum, GO:0005975: carbohydrate metabolic process, GO:0006004: fucose metabolic process, GO:0008150: biological_process, GO:0016020: membrane, GO:0016021: integral to membrane, GO:0016740: transferase activity, GO:0016757: transferase activity, transferring glycosyl groups	7.7537	7.83494	7.88552	7.54063	8.25935	1.41962	4.022	0.00384776	0.0538011	8.44142	8.26012	8.0765	8.02367	1.19939	2.62204	0.0298615	0.227172	8.0236	7.99842	8.049
233913	64755	BC017158	cDNA sequence BC017158	7 F3		GO:0003674: molecular_function, GO:0005575: cellular_component, GO:0008150: biological_process, GO:0016020: membrane, GO:0016021: integral to membrane	7.50586	7.55145	7.5454	7.42074	7.76808	1.19843	3.54147	0.00763036	0.0790022	7.74725	7.75839	7.79861	7.76621	1.20056	2.73633	0.0249558	0.207185	7.60157	7.84901	7.84805
233057		BC027344	cDNA sequence BC027344	7 B1		GO:0003674: molecular_function, GO:0005575: cellular_component, GO:0005634: nucleus, GO:0008150: biological_process, GO:0046872: metal ion binding	4.19586	4.14675	4.23195	4.20889	4.5254	1.26085	3.5645	0.00737867	0.0775344	4.69749	4.4586	4.42012	4.44963	1.19199	3.51015	0.00762462	0.101781	4.45668	4.43175	4.46044
210982	23506	BC032203	cDNA sequence BC032203	17 C		GO:0003674: molecular_function, GO:0005575: cellular_component, GO:0008150: biological_process	7.47525	7.46582	7.50174	7.45819	7.79968	1.25216	4.76963	0.00141783	0.0324283	7.82	7.80371	7.77534	7.70671	1.17548	2.91445	0.0188987	0.175325	7.61066	7.79203	7.71745
408066		BC067074	cDNA sequence BC067074	13 D2.2		GO:0003674: molecular_function, GO:0005575: cellular_component, GO:0008150: biological_process	5.33791	5.37694	5.28676	5.35004	5.56535	1.17116	3.05895	0.0156482	0.116594	5.6314	5.50018	5.56448	5.71828	1.30169	5.08943	0.000866349	0.0240998	5.74593	5.66344	5.74546
320099		BC106179	cDNA sequence BC106179	16 B1		GO:0003674: molecular_function, GO:0005575: cellular_component, GO:0008150: biological_process	5.29282	5.08744	5.39821	5.39282	5.71809	1.33785	4.05412	0.00367997	0.052633	5.81827	5.66028	5.67572	5.63749	1.27223	2.64205	0.0289366	0.223365	5.41041	5.68343	5.81863
12167	658	Bmpr1b	bone morphogenetic protein receptor, type 1B	3 H1	04060: Cytokine-cytokine receptor interaction, 04350: TGF-beta signaling pathway	GO:0000166: nucleotide binding, GO:0001502: cartilage condensation, GO:0001550: ovarian cumulus expansion, GO:0001654: eye development, GO:0004672: protein kinase activity, GO:0004674: protein serine/threonine kinase activity, GO:0004675: transmembrane receptor protein serine/threonine kinase activity, GO:0004872: receptor activity, GO:0005024: transforming growth factor beta receptor activity, G…	6.73729	6.66458	6.9285	6.61878	7.46324	1.66351	5.19295	0.000835285	0.0255277	7.75163	7.32429	7.31378	7.11761	1.30685	2.80851	0.0222909	0.193983	6.85103	7.20873	7.29307
12223	685	Btc	betacellulin, epidermal growth factor family member	5 E2	04012: ErbB signaling pathway	GO:0003103: positive regulation of diuresis, GO:0005154: epidermal growth factor receptor binding, GO:0005576: extracellular region, GO:0005886: plasma membrane, GO:0007173: epidermal growth factor receptor signaling pathway, GO:0008083: growth factor activity, GO:0008083: growth factor activity, GO:0008284: positive regulation of cell proliferation, GO:0016020: membrane, GO:0016020: membrane, GO…	6.20999	6.36249	6.20644	6.06103	6.76759	1.48303	3.97973	0.00408121	0.0555993	7.06622	6.58269	6.65386	6.6345	1.33778	4.4821	0.0019155	0.0413492	6.57633	6.66216	6.66503
57316	10438	C1d	C1D nuclear receptor co-repressor	11 A2	03018: RNA degradation	GO:0000178: exosome (RNase complex), GO:0003677: DNA binding, GO:0003677: DNA binding, GO:0003714: transcription corepressor activity, GO:0003723: RNA binding, GO:0005515: protein binding, GO:0005634: nucleus, GO:0005737: cytoplasm, GO:0006350: transcription, GO:0006364: rRNA processing, GO:0006915: apoptosis, GO:0016481: negative regulation of transcription, GO:0016922: ligand-dependent nuclear …	5.71505	5.69441	5.69552	5.75521	6.06378	1.27509	4.43418	0.00219653	0.0398814	6.01944	6.17369	5.99822	5.94753	1.17776	2.64127	0.0289721	0.223512	6.08519	5.83067	5.92674
77644	63932	C330007P06Rik	RIKEN cDNA C330007P06 gene	X A3.3		GO:0003674: molecular_function, GO:0005575: cellular_component, GO:0008150: biological_process	7.15878	7.26005	7.05676	7.15952	7.41041	1.18906	3.09889	0.0147297	0.112416	7.35602	7.45424	7.42097	7.68722	1.44984	4.54844	0.00175187	0.0389063	7.88599	7.47286	7.70282
217310	283987	C630004H02Rik	RIKEN cDNA C630004H02 gene	11 E2		GO:0003674: molecular_function, GO:0005575: cellular_component, GO:0008150: biological_process, GO:0016020: membrane, GO:0016021: integral to membrane	6.95911	6.98936	7.09811	6.78985	7.38412	1.34086	4.01402	0.00389072	0.0540095	7.35299	7.27599	7.52337	7.26234	1.23346	2.71775	0.0256936	0.21064	7.09323	7.3756	7.3182
63955	91768	Cables1	CDK5 and Abl enzyme substrate 1	18 A2		GO:0000082: G1/S transition of mitotic cell cycle, GO:0005515: protein binding, GO:0005634: nucleus, GO:0005737: cytoplasm, GO:0007049: cell cycle, GO:0007399: nervous system development, GO:0016538: cyclin-dependent protein kinase regulator activity, GO:0042995: cell projection, GO:0051301: cell division, GO:0051302: regulation of cell division, GO:0051726: regulation of cell cycle, GO:0051726: …	6.95716	6.83125	7.02193	7.01832	7.14638	1.13812	2.33923	0.0475404	0.227519	7.1459	7.12155	7.17169	7.38056	1.34462	3.98179	0.00383508	0.0652762	7.566	7.33239	7.24328
12323	816	Camk2b	calcium/calmodulin-dependent protein kinase II, beta	11 A1	04012: ErbB signaling pathway, 04020: Calcium signaling pathway, 04114: Oocyte meiosis, 04310: Wnt signaling pathway, 04720: Long-term potentiation, 04722: Neurotrophin signaling pathway, 04740: Olfactory transduction, 04912: GnRH signaling pathway, 04916: Melanogenesis, 04971: Gastric acid secretion, 05214: Glioma	GO:0000082: G1/S transition of mitotic cell cycle, GO:0000166: nucleotide binding, GO:0004672: protein kinase activity, GO:0004674: protein serine/threonine kinase activity, GO:0004674: protein serine/threonine kinase activity, GO:0004683: calmodulin-dependent protein kinase activity, GO:0005515: protein binding, GO:0005516: calmodulin binding, GO:0005524: ATP binding, GO:0005954: calcium- and ca…	7.31173	7.31378	7.31713	7.30427	7.65676	1.27098	4.82038	0.00132888	0.0315498	7.70472	7.58528	7.68029	7.63635	1.25362	4.22058	0.00274088	0.0523629	7.57771	7.72742	7.60393
12390	858	Cav2	caveolin 2	6 A2	04144: Endocytosis, 04510: Focal adhesion, 05100: Bacterial invasion of epithelial cells	GO:0000149: SNARE binding, GO:0001937: negative regulation of endothelial cell proliferation, GO:0005624: membrane fraction, GO:0005634: nucleus, GO:0005737: cytoplasm, GO:0005737: cytoplasm, GO:0005794: Golgi apparatus, GO:0005794: Golgi apparatus, GO:0005811: lipid particle, GO:0005829: cytosol, GO:0005886: plasma membrane, GO:0005886: plasma membrane, GO:0005886: plasma membrane, GO:0005887: i…	8.72582	8.98945	8.72075	8.46726	9.28177	1.45565	4.27659	0.00271356	0.0440084	9.32023	9.19024	9.33484	9.27743	1.45321	4.08162	0.00332923	0.0596553	9.20752	9.20888	9.41588
408022	201973	Ccdc111	coiled-coil domain containing 111	8 B1.1		GO:0003674: molecular_function, GO:0003896: DNA primase activity, GO:0005575: cellular_component, GO:0006260: DNA replication, GO:0006269: DNA replication, synthesis of RNA primer, GO:0008150: biological_process	6.28294	6.38683	6.28932	6.17268	6.72597	1.35711	5.4998	0.000578243	0.0219583	6.69619	6.74715	6.73456	6.6181	1.25986	3.93205	0.00411728	0.0683458	6.60482	6.5688	6.68068
68394		Ccdc163	coiled-coil domain containing 163	4 D1		GO:0003674: molecular_function, GO:0005575: cellular_component, GO:0008150: biological_process	6.76397	6.71114	6.88049	6.70028	6.99959	1.17761	2.62678	0.0303857	0.174742	7.11431	6.98016	6.9043	7.08121	1.2484	3.13509	0.0134424	0.143159	6.91957	7.21933	7.10471
276920	146849	Ccdc42	coiled-coil domain containing 42	11 B3		GO:0003674: molecular_function, GO:0005575: cellular_component, GO:0008150: biological_process	5.88999	5.90449	5.85213	5.91336	6.56233	1.60114	6.83599	0.00013423	0.0120161	6.54306	6.74486	6.39908	6.46238	1.49591	5.34668	0.000629026	0.0200013	6.23481	6.60237	6.54995
52713	29080	Ccdc59	coiled-coil domain containing 59	10 D1		GO:0003674: molecular_function, GO:0005575: cellular_component, GO:0005634: nucleus, GO:0006350: transcription, GO:0008150: biological_process, GO:0045449: regulation of transcription	5.1763	5.21516	5.21052	5.10323	5.44115	1.20672	2.59462	0.0319411	0.179067	5.56605	5.2372	5.52021	5.38796	1.1576	2.77837	0.0233661	0.199015	5.42778	5.39139	5.34471
76137	63933	Ccdc90a	coiled-coil domain containing 90A	13 A4		GO:0003674: molecular_function, GO:0005575: cellular_component, GO:0005739: mitochondrion, GO:0008150: biological_process, GO:0016020: membrane, GO:0016021: integral to membrane	8.248	8.44613	8.16438	8.1335	8.49865	1.1847	2.50118	0.0369354	0.195305	8.50915	8.55433	8.43247	8.86533	1.5416	4.4433	0.00201879	0.0427207	9.14646	8.72849	8.72103
12453	10983	Ccni	cyclin I	5 E3.3-F1.3		GO:0016538: cyclin-dependent protein kinase regulator activity, GO:0042325: regulation of phosphorylation, GO:0050790: regulation of catalytic activity, GO:0051726: regulation of cell cycle	9.39969	9.53722	9.34615	9.31569	9.65476	1.19129	2.95369	0.0183663	0.128655	9.72349	9.61417	9.62663	9.66134	1.19672	2.96456	0.0174847	0.167915	9.6911	9.59255	9.70035
17470	4345	Cd200	CD200 antigen	16 A1		GO:0005515: protein binding, GO:0005886: plasma membrane, GO:0016020: membrane, GO:0016021: integral to membrane, GO:0042802: identical protein binding	10.1649	10.3193	10.1665	10.0089	10.666	1.41101	5.19236	0.000835889	0.0255277	10.6913	10.7209	10.586	10.4718	1.23858	2.59166	0.031324	0.234256	10.2792	10.501	10.6351
229776	8556	Cdc14a	CDC14 cell division cycle 14 homolog A (S. cerevisiae)	3 G1	04110: Cell cycle	GO:0003674: molecular_function, GO:0004721: phosphoprotein phosphatase activity, GO:0004725: protein tyrosine phosphatase activity, GO:0005575: cellular_component, GO:0005634: nucleus, GO:0005737: cytoplasm, GO:0005856: cytoskeleton, GO:0006470: protein amino acid dephosphorylation, GO:0007049: cell cycle, GO:0008138: protein tyrosine/serine/threonine phosphatase activity, GO:0008150: biological_…	7.17736	7.43945	7.03864	7.05399	7.64094	1.36847	3.92495	0.00440663	0.0580172	7.62554	7.57713	7.72017	7.58822	1.32457	3.04573	0.0154226	0.155031	7.39015	7.72121	7.65329
260409	10602	Cdc42ep3	CDC42 effector protein (Rho GTPase binding) 3	17 E3		GO:0005515: protein binding, GO:0005575: cellular_component, GO:0005737: cytoplasm, GO:0005856: cytoskeleton, GO:0008150: biological_process, GO:0008360: regulation of cell shape, GO:0016020: membrane	8.23793	8.54256	8.19639	7.97484	8.83088	1.48876	4.37964	0.00236228	0.0412749	8.83495	8.86364	8.79406	8.68999	1.35844	2.88311	0.0198427	0.180842	8.47156	8.73687	8.86155
12568	1020	Cdk5	cyclin-dependent kinase 5	5 A3-B1	04360: Axon guidance, 05010: Alzheimer's disease	GO:0000166: nucleotide binding, GO:0001764: neuron migration, GO:0001963: synaptic transmission, dopaminergic, GO:0002039: p53 binding, GO:0004672: protein kinase activity, GO:0004672: protein kinase activity, GO:0004672: protein kinase activity, GO:0004672: protein kinase activity, GO:0004674: protein serine/threonine kinase activity, GO:0004674: protein serine/threonine kinase activity, GO:0004…	8.09722	8.2387	8.12774	7.92523	8.31873	1.16148	2.35633	0.046289	0.223801	8.29882	8.3551	8.30229	8.42819	1.25494	3.20257	0.012124	0.134027	8.52011	8.31736	8.44711
12577	1028	Cdkn1c	cyclin-dependent kinase inhibitor 1C (P57)	7 F5	04110: Cell cycle	GO:0000122: negative regulation of transcription from RNA polymerase II promoter, GO:0004860: protein kinase inhibitor activity, GO:0004861: cyclin-dependent protein kinase inhibitor activity, GO:0005515: protein binding, GO:0005634: nucleus, GO:0005634: nucleus, GO:0007049: cell cycle, GO:0007050: cell cycle arrest, GO:0016301: kinase activity, GO:0042326: negative regulation of phosphorylation,…	5.9972	6.02213	6.07437	5.8951	6.24441	1.18551	3.17789	0.0130757	0.105325	6.28176	6.23157	6.21989	6.20633	1.15475	2.58924	0.0314439	0.234627	6.25234	6.19313	6.17352
14007	10659	Celf2	CUGBP, Elav-like family member 2	2 A2-A3		GO:0000166: nucleotide binding, GO:0003676: nucleic acid binding, GO:0003723: RNA binding, GO:0003723: RNA binding, GO:0005625: soluble fraction, GO:0005634: nucleus, GO:0005634: nucleus, GO:0005634: nucleus, GO:0005737: cytoplasm, GO:0005737: cytoplasm, GO:0006376: mRNA splice site selection, GO:0006397: mRNA processing	7.82391	7.84558	7.83966	7.7865	8.07673	1.19242	3.38227	0.00964021	0.0884741	8.12112	8.11987	7.98922	8.06462	1.18181	3.26817	0.0109718	0.126977	8.01424	8.06872	8.1109
52504	79172	Cenpo	centromere protein O	12 A1.1		GO:0000775: chromosome, centromeric region, GO:0000776: kinetochore, GO:0003674: molecular_function, GO:0005515: protein binding, GO:0005575: cellular_component, GO:0005634: nucleus, GO:0005694: chromosome, GO:0007059: chromosome segregation, GO:0008150: biological_process, GO:0051301: cell division	6.1427	6.14181	6.14555	6.14073	6.43944	1.22909	4.16934	0.00313997	0.0481796	6.50767	6.39191	6.41872	6.36661	1.16824	3.11362	0.0138926	0.145687	6.3977	6.31766	6.38447
59031	55501	Chst12	carbohydrate sulfotransferase 12	5 G2	00532: Glycosaminoglycan biosynthesis - chondroitin sulfate, 00920: Sulfur metabolism	GO:0003674: molecular_function, GO:0005575: cellular_component, GO:0008150: biological_process	8.27738	8.15118	8.38918	8.29177	8.68578	1.32604	4.48527	0.00205267	0.0383859	8.78343	8.67593	8.59797	8.55683	1.21117	3.25747	0.0111516	0.128358	8.56363	8.58484	8.52202
53374	9469	Chst3	carbohydrate (chondroitin 6/keratan) sulfotransferase 3	10 B4	00532: Glycosaminoglycan biosynthesis - chondroitin sulfate	GO:0000139: Golgi membrane, GO:0005794: Golgi apparatus, GO:0005975: carbohydrate metabolic process, GO:0008146: sulfotransferase activity, GO:0008459: chondroitin 6-sulfotransferase activity, GO:0016020: membrane, GO:0016021: integral to membrane, GO:0016740: transferase activity, GO:0050698: proteoglycan sulfotransferase activity, GO:0051272: positive regulation of cellular component movement	6.56466	6.48327	6.7332	6.4775	7.05666	1.41752	3.48652	0.00826862	0.0821413	7.32003	7.06367	6.78628	6.88774	1.25251	2.81377	0.0221084	0.193325	6.68822	6.97865	6.99635
94216	1288	Col4a6	collagen, type IV, alpha 6	X F1-F2	04510: Focal adhesion, 04512: ECM-receptor interaction, 05146: Amoebiasis, 05200: Pathways in cancer, 05222: Small cell lung cancer	GO:0005198: structural molecule activity, GO:0005587: collagen type IV, GO:0005604: basement membrane, GO:0030198: extracellular matrix organization	7.40579	7.33956	7.51157	7.36624	7.99721	1.50706	6.80573	0.00013842	0.0121403	7.98261	8.10368	7.90535	7.66936	1.2032	2.62706	0.0296266	0.226306	7.49255	7.76035	7.75518
12909	27297	Crcp	calcitonin gene-related peptide-receptor component protein	5 G1.3		GO:0000166: nucleotide binding, GO:0001635: calcitonin gene-related polypeptide receptor activity, GO:0001669: acrosomal vesicle, GO:0003824: catalytic activity, GO:0003899: DNA-directed RNA polymerase activity, GO:0005634: nucleus, GO:0005886: plasma membrane, GO:0006350: transcription, GO:0006954: inflammatory response, GO:0007165: signal transduction, GO:0007218: neuropeptide signaling pathway…	6.58181	6.57374	6.55856	6.61313	6.76543	1.13612	2.5772	0.0328168	0.182301	6.8173	6.77003	6.70897	6.81651	1.1775	3.06624	0.0149425	0.151882	6.86361	6.73273	6.85321
70461	64784	Crtc3	CREB regulated transcription coactivator 3	7 D3		GO:0003674: molecular_function, GO:0005575: cellular_component, GO:0005634: nucleus, GO:0005737: cytoplasm, GO:0006350: transcription, GO:0008150: biological_process, GO:0045449: regulation of transcription	8.73849	8.83712	8.71876	8.65958	9.13952	1.32298	4.17288	0.00312478	0.0480468	9.25078	9.1897	8.9781	9.01465	1.21604	2.53068	0.0344828	0.246674	8.79833	9.13368	9.11194
68631	51084	Cryl1	crystallin, lambda 1	14 C3	00040: Pentose and glucuronate interconversions, 01100: Metabolic pathways	GO:0003674: molecular_function, GO:0003824: catalytic activity, GO:0003857: 3-hydroxyacyl-CoA dehydrogenase activity, GO:0005488: binding, GO:0005575: cellular_component, GO:0005737: cytoplasm, GO:0006631: fatty acid metabolic process, GO:0008150: biological_process, GO:0008152: metabolic process, GO:0016491: oxidoreductase activity, GO:0050104: L-gulonate 3-dehydrogenase activity, GO:0055114: ox…	7.16615	7.33248	7.0927	7.07326	7.50601	1.26166	3.75335	0.0056195	0.0667601	7.54964	7.49713	7.47126	7.47805	1.23812	3.27757	0.0108164	0.126214	7.46221	7.41696	7.55498
69274	10217	Ctdspl	CTD (carboxy-terminal domain, RNA polymerase II, polypeptide A) small phosphatase-like	9 F4		GO:0003674: molecular_function, GO:0004721: phosphoprotein phosphatase activity, GO:0005575: cellular_component, GO:0005634: nucleus, GO:0008150: biological_process, GO:0016787: hydrolase activity, GO:0016791: phosphatase activity, GO:0046872: metal ion binding	7.81928	7.90441	7.90245	7.65098	8.14468	1.24927	3.55755	0.00745368	0.0778949	8.09145	8.16304	8.17955	8.25713	1.35375	4.15862	0.0029881	0.055928	8.12153	8.26774	8.38213
55936	56474	Ctps2	cytidine 5'-triphosphate synthase 2	X F5	00240: Pyrimidine metabolism, 01100: Metabolic pathways	GO:0000166: nucleotide binding, GO:0003674: molecular_function, GO:0003824: catalytic activity, GO:0003883: CTP synthase activity, GO:0005524: ATP binding, GO:0005575: cellular_component, GO:0005739: mitochondrion, GO:0006221: pyrimidine nucleotide biosynthetic process, GO:0006541: glutamine metabolic process, GO:0008150: biological_process, GO:0016874: ligase activity	7.20591	7.3188	7.29091	7.00802	7.63842	1.3442	4.31422	0.00257915	0.0431722	7.65784	7.68934	7.56809	7.483	1.20861	2.55634	0.0331161	0.241062	7.35607	7.51908	7.57385
319478	80319	Cxxc4	CXXC finger 4	3 G3	04310: Wnt signaling pathway	GO:0003677: DNA binding, GO:0005737: cytoplasm, GO:0005737: cytoplasm, GO:0008270: zinc ion binding, GO:0016023: cytoplasmic membrane-bounded vesicle, GO:0016055: Wnt receptor signaling pathway, GO:0016055: Wnt receptor signaling pathway, GO:0030165: PDZ domain binding, GO:0046872: metal ion binding	4.80312	4.91312	4.72222	4.77402	5.07581	1.21384	2.43518	0.0409344	0.207607	4.95669	5.30282	4.96793	5.12291	1.24883	3.44353	0.00842218	0.108868	4.99373	5.15795	5.21706
66427	80777	Cyb5b	cytochrome b5 type B	8 D2		GO:0005739: mitochondrion, GO:0005739: mitochondrion, GO:0005741: mitochondrial outer membrane, GO:0005741: mitochondrial outer membrane, GO:0005743: mitochondrial inner membrane, GO:0005792: microsome, GO:0006810: transport, GO:0008047: enzyme activator activity, GO:0016020: membrane, GO:0016021: integral to membrane, GO:0020037: heme binding, GO:0022900: electron transport chain, GO:0046872: me…	8.65349	8.79095	8.65067	8.51886	8.93819	1.21565	3.0886	0.014961	0.113413	9.01031	8.85966	8.94458	9.54165	1.88275	5.30819	0.000659493	0.020452	9.91474	9.21493	9.49526
100041449	64816	Cyp3a59	cytochrome P450, subfamily 3A, polypeptide 59	5 G3		GO:0003674: molecular_function, GO:0004497: monooxygenase activity, GO:0005575: cellular_component, GO:0008150: biological_process, GO:0016491: oxidoreductase activity, GO:0046872: metal ion binding, GO:0055114: oxidation reduction	3.53604	3.5745	3.476	3.55762	3.97363	1.39022	2.4597	0.0394003	0.20288	3.82346	3.67036	4.42705	3.99175	1.39043	3.23279	0.0115782	0.131098	3.67978	4.27698	4.01848
432572	92521	Cytsb	cytospin B	11 B2		GO:0003674: molecular_function, GO:0005634: nucleus, GO:0005634: nucleus, GO:0008150: biological_process	7.04929	6.99672	7.17013	6.98102	7.56207	1.43268	4.6216	0.00171646	0.0349971	7.78012	7.43355	7.47253	7.33343	1.21819	3.00767	0.0163559	0.16072	7.19715	7.39485	7.40828
67102	54149	D16Ertd472e	DNA segment, Chr 16, ERATO Doi 472, expressed	16 C3.1		GO:0003674: molecular_function, GO:0005575: cellular_component, GO:0008150: biological_process	6.48788	6.57491	6.63226	6.25648	6.86593	1.29235	3.43192	0.00895914	0.0853765	6.9476	6.82116	6.82903	6.84799	1.27773	3.11213	0.0139244	0.145948	6.79968	6.77326	6.97102
269952	390637	D330012F22Rik	RIKEN cDNA D330012F22 gene	7 D3		GO:0003674: molecular_function, GO:0005575: cellular_component, GO:0008150: biological_process	6.26488	6.40725	6.25231	6.13508	6.467	1.14718	2.29196	0.0511776	0.238159	6.42709	6.49589	6.47802	6.56698	1.22928	3.39472	0.00906213	0.114354	6.5735	6.57471	6.55274
13143	23604	Dapk2	death-associated protein kinase 2	9 C	05200: Pathways in cancer, 05219: Bladder cancer	GO:0000166: nucleotide binding, GO:0004672: protein kinase activity, GO:0004674: protein serine/threonine kinase activity, GO:0005516: calmodulin binding, GO:0005516: calmodulin binding, GO:0005524: ATP binding, GO:0005524: ATP binding, GO:0005737: cytoplasm, GO:0005737: cytoplasm, GO:0006468: protein amino acid phosphorylation, GO:0006468: protein amino acid phosphorylation, GO:0006915: apoptosi…	6.7695	6.67699	6.76696	6.86454	7.13139	1.28337	4.68144	0.00158824	0.0337231	7.12944	7.11426	7.15048	7.0967	1.26158	2.81225	0.0221609	0.193472	6.8577	7.25849	7.17392
217480	1607	Dgkb	diacylglycerol kinase, beta	12 A3	00561: Glycerolipid metabolism, 00564: Glycerophospholipid metabolism, 01100: Metabolic pathways, 04070: Phosphatidylinositol signaling system	GO:0000166: nucleotide binding, GO:0004143: diacylglycerol kinase activity, GO:0004143: diacylglycerol kinase activity, GO:0004143: diacylglycerol kinase activity, GO:0005509: calcium ion binding, GO:0005524: ATP binding, GO:0005624: membrane fraction, GO:0005737: cytoplasm, GO:0005886: plasma membrane, GO:0007205: activation of protein kinase C activity by G-protein coupled receptor protein sign…	8.07374	8.11364	8.15907	7.94851	8.67262	1.51419	6.58923	0.000172977	0.0132517	8.63672	8.78836	8.59279	8.4497	1.3033	3.25513	0.0111914	0.128607	8.22352	8.52325	8.60233
56077	8526	Dgke	diacylglycerol kinase, epsilon	11 C	00561: Glycerolipid metabolism, 00564: Glycerophospholipid metabolism, 01100: Metabolic pathways, 04070: Phosphatidylinositol signaling system	GO:0000166: nucleotide binding, GO:0004143: diacylglycerol kinase activity, GO:0005524: ATP binding, GO:0007205: activation of protein kinase C activity by G-protein coupled receptor protein signaling pathway, GO:0016020: membrane, GO:0016021: integral to membrane, GO:0016301: kinase activity, GO:0016740: transferase activity, GO:0023034: intracellular signaling pathway, GO:0046872: metal ion bin…	5.72278	5.89527	5.64653	5.62656	6.12518	1.31841	4.14485	0.00324716	0.049089	6.1707	6.17865	6.02618	5.99669	1.20858	2.52012	0.0350617	0.248892	6.13089	5.84667	6.01252
74754	1718	Dhcr24	24-dehydrocholesterol reductase	4 C7	00100: Steroid biosynthesis, 01100: Metabolic pathways	GO:0003824: catalytic activity, GO:0005624: membrane fraction, GO:0005634: nucleus, GO:0005737: cytoplasm, GO:0005783: endoplasmic reticulum, GO:0005794: Golgi apparatus, GO:0005829: cytosol, GO:0005856: cytoskeleton, GO:0006694: steroid biosynthetic process, GO:0006695: cholesterol biosynthetic process, GO:0006695: cholesterol biosynthetic process, GO:0006695: cholesterol biosynthetic process, G…	7.0886	7.18435	7.16792	6.91355	7.38088	1.22796	2.40267	0.0430621	0.214898	7.60775	7.25032	7.28458	7.81409	1.6492	7.38568	6.71168e-05	0.00459826	7.9044	7.78579	7.75208
20148	9249	Dhrs3	dehydrogenase/reductase (SDR family) member 3	4 E1	00830: Retinol metabolism, 01100: Metabolic pathways	GO:0003824: catalytic activity, GO:0005488: binding, GO:0008152: metabolic process, GO:0016020: membrane, GO:0016021: integral to membrane, GO:0016491: oxidoreductase activity, GO:0055114: oxidation reduction	9.6319	9.71194	9.58544	9.59831	10.0779	1.36288	5.53119	0.000557294	0.0216244	10.1745	10.0085	10.0509	10.004	1.29456	4.55029	0.00174753	0.0389063	10.0528	9.91205	10.0473
13417	1769	Dnahc8	dynein, axonemal, heavy chain 8	17 A3.3		GO:0000166: nucleotide binding, GO:0003674: molecular_function, GO:0003774: motor activity, GO:0003777: microtubule motor activity, GO:0005524: ATP binding, GO:0005737: cytoplasm, GO:0005874: microtubule, GO:0007018: microtubule-based movement, GO:0008150: biological_process, GO:0009434: microtubule-based flagellum, GO:0016887: ATPase activity, GO:0017111: nucleoside-triphosphatase activity, GO:0…	5.08323	5.00188	5.25077	4.99703	5.48244	1.31715	3.94904	0.0042602	0.0568837	5.61619	5.42326	5.40787	5.33723	1.18847	2.78306	0.0231954	0.198038	5.31871	5.34838	5.34459
70604	79982	Dnajb14	DnaJ (Hsp40) homolog, subfamily B, member 14	3 G3		GO:0003674: molecular_function, GO:0005575: cellular_component, GO:0006457: protein folding, GO:0008150: biological_process, GO:0016020: membrane, GO:0016021: integral to membrane, GO:0031072: heat shock protein binding, GO:0051082: unfolded protein binding	6.55113	6.62685	6.54795	6.47858	6.71848	1.12216	2.25303	0.0543805	0.246412	6.70792	6.75196	6.69555	6.77016	1.16305	2.85877	0.0206095	0.184884	6.78545	6.74068	6.78435
75974	139818	Dock11	dedicator of cytokinesis 11	X A3.2		GO:0005085: guanyl-nucleotide exchange factor activity, GO:0005089: Rho guanyl-nucleotide exchange factor activity, GO:0005525: GTP binding, GO:0005575: cellular_component, GO:0017048: Rho GTPase binding, GO:0050790: regulation of catalytic activity, GO:0051020: GTPase binding	7.655	7.79222	7.6889	7.48389	8.21536	1.47201	5.40172	0.000649465	0.0231524	8.33244	8.21042	8.10324	7.97639	1.24938	2.85043	0.0208789	0.186121	7.81553	7.99119	8.12245
80915	11266	Dusp12	dual specificity phosphatase 12	1 H3		GO:0004721: phosphoprotein phosphatase activity, GO:0004721: phosphoprotein phosphatase activity, GO:0004725: protein tyrosine phosphatase activity, GO:0005737: cytoplasm, GO:0006470: protein amino acid dephosphorylation, GO:0006470: protein amino acid dephosphorylation, GO:0008138: protein tyrosine/serine/threonine phosphatase activity, GO:0008138: protein tyrosine/serine/threonine phosphatase a…	6.09954	6.1456	6.07828	6.07474	6.36201	1.20053	3.42805	0.0090103	0.0855676	6.40764	6.41197	6.26644	6.35243	1.19215	3.29866	0.0104759	0.124218	6.27595	6.4054	6.37592
56405	11072	Dusp14	dual specificity phosphatase 14	11 C	04010: MAPK signaling pathway	GO:0004721: phosphoprotein phosphatase activity, GO:0004725: protein tyrosine phosphatase activity, GO:0005634: nucleus, GO:0005737: cytoplasm, GO:0006470: protein amino acid dephosphorylation, GO:0008138: protein tyrosine/serine/threonine phosphatase activity, GO:0016311: dephosphorylation, GO:0016787: hydrolase activity, GO:0016791: phosphatase activity, GO:0017017: MAP kinase tyrosine/serine/t…	7.23075	7.21373	7.25571	7.22282	7.54578	1.24437	4.50206	0.00200766	0.0380083	7.54867	7.59093	7.49773	7.41673	1.13775	2.58691	0.0315593	0.234964	7.38022	7.45345	7.41653
13591	1879	Ebf1	early B-cell factor 1	11 B1.1		GO:0003677: DNA binding, GO:0003677: DNA binding, GO:0003700: sequence-specific DNA binding transcription factor activity, GO:0005515: protein binding, GO:0005634: nucleus, GO:0005634: nucleus, GO:0006350: transcription, GO:0006355: regulation of transcription, DNA-dependent, GO:0006355: regulation of transcription, DNA-dependent, GO:0007275: multicellular organismal development, GO:0030528: tran…	9.28863	9.30196	9.3183	9.24562	9.58007	1.22405	4.08094	0.0035459	0.0517619	9.53018	9.62878	9.58124	9.77381	1.39966	6.68493	0.000137007	0.00721075	9.76684	9.74649	9.8081
74405	80258	Efhc2	EF-hand domain (C-terminal) containing 2	X A1.3		GO:0003674: molecular_function, GO:0005509: calcium ion binding, GO:0005575: cellular_component, GO:0008150: biological_process	5.60818	5.73747	5.69977	5.38728	6.19014	1.48878	5.55677	0.000540838	0.021337	6.15779	6.17048	6.24216	6.01956	1.33025	3.14924	0.013154	0.141293	5.7977	6.09439	6.1666
13642	1948	Efnb2	ephrin B2	8 A1.1	04360: Axon guidance	GO:0001945: lymph vessel development, GO:0005102: receptor binding, GO:0005515: protein binding, GO:0005886: plasma membrane, GO:0007219: Notch signaling pathway, GO:0007275: multicellular organismal development, GO:0007399: nervous system development, GO:0009887: organ morphogenesis, GO:0016020: membrane, GO:0016021: integral to membrane, GO:0030154: cell differentiation	7.70704	8.01743	7.71273	7.39096	8.21407	1.41271	2.89348	0.020138	0.136341	8.48936	8.12348	8.02939	8.14202	1.33704	2.72651	0.025343	0.209037	7.96732	8.30587	8.15286
77766	26610	Elp4	elongation protein 4 homolog (S. cerevisiae)	2 E3		GO:0003674: molecular_function, GO:0005575: cellular_component, GO:0005634: nucleus, GO:0005737: cytoplasm, GO:0006350: transcription, GO:0006357: regulation of transcription from RNA polymerase II promoter, GO:0008150: biological_process, GO:0033588: Elongator holoenzyme complex, GO:0045449: regulation of transcription	7.13492	7.42862	6.99661	6.97954	7.50341	1.27885	2.86189	0.0211376	0.140071	7.56626	7.54182	7.40216	7.50052	1.27678	2.80324	0.0224752	0.195154	7.41485	7.47582	7.61089
225898	256364	Eml3	echinoderm microtubule associated protein like 3	19 A		GO:0003674: molecular_function, GO:0005575: cellular_component, GO:0005737: cytoplasm, GO:0005874: microtubule, GO:0008150: biological_process	7.03106	7.04855	7.1277	6.91695	7.22144	1.13928	2.34518	0.047101	0.226283	7.24515	7.17716	7.24202	7.25265	1.16474	2.56946	0.0324388	0.237993	7.17656	7.27889	7.30251
319670	161436	Eml5	echinoderm microtubule associated protein like 5	12 E		GO:0003674: molecular_function, GO:0005575: cellular_component, GO:0005737: cytoplasm, GO:0005874: microtubule, GO:0008150: biological_process	5.51703	5.60408	5.44596	5.50105	5.78515	1.20312	3.57215	0.00729704	0.0771697	5.7638	5.77857	5.81309	5.88603	1.29208	4.27592	0.00253862	0.0496196	5.87225	5.98931	5.79652
71946	23052	Endod1	endonuclease domain containing 1	9 A3	04210: Apoptosis	GO:0003674: molecular_function, GO:0003676: nucleic acid binding, GO:0004518: nuclease activity, GO:0004519: endonuclease activity, GO:0005575: cellular_component, GO:0005576: extracellular region, GO:0008150: biological_process, GO:0016787: hydrolase activity, GO:0046872: metal ion binding	8.80992	9.01175	8.76795	8.65006	9.40577	1.50451	5.64126	0.000490169	0.0206223	9.42721	9.47102	9.31907	9.18195	1.29294	3.02441	0.0159384	0.158228	8.985	9.26884	9.292
226352	57669	Epb4.1l5	erythrocyte protein band 4.1-like 5	1 E2.3		GO:0001701: in utero embryonic development, GO:0001756: somitogenesis, GO:0001839: neural plate morphogenesis, GO:0001954: positive regulation of cell-matrix adhesion, GO:0003382: epithelial cell morphogenesis, GO:0005488: binding, GO:0005515: protein binding, GO:0005737: cytoplasm, GO:0005856: cytoskeleton, GO:0005886: plasma membrane, GO:0005925: focal adhesion, GO:0006931: substrate-bound cell…	7.02022	7.24389	6.85198	6.9648	7.34224	1.2468	2.59645	0.0318501	0.179	7.51285	7.31085	7.20302	7.48273	1.37022	4.13933	0.00306986	0.0569064	7.46224	7.41604	7.56992
13837	2042	Epha3	Eph receptor A3	16 C1.3	04360: Axon guidance	GO:0000166: nucleotide binding, GO:0004672: protein kinase activity, GO:0004713: protein tyrosine kinase activity, GO:0004714: transmembrane receptor protein tyrosine kinase activity, GO:0004872: receptor activity, GO:0005003: ephrin receptor activity, GO:0005003: ephrin receptor activity, GO:0005515: protein binding, GO:0005524: ATP binding, GO:0005576: extracellular region, GO:0005886: plasma m…	7.26716	7.12504	7.50913	7.1673	8.07797	1.76795	4.81874	0.00133167	0.0315807	8.29263	8.22349	7.71779	7.65539	1.30254	3.2085	0.0120149	0.133656	7.51052	7.73928	7.71636
71151	112479	Eri2	exoribonuclease 2	7 F3		GO:0003674: molecular_function, GO:0003676: nucleic acid binding, GO:0004518: nuclease activity, GO:0004527: exonuclease activity, GO:0005575: cellular_component, GO:0005622: intracellular, GO:0008150: biological_process, GO:0008270: zinc ion binding, GO:0016787: hydrolase activity, GO:0046872: metal ion binding	6.11637	6.29428	6.09106	5.96376	6.50838	1.30743	3.93025	0.00437396	0.0577706	6.48169	6.454	6.58945	6.65751	1.46114	4.04906	0.00348589	0.0613941	6.51406	6.53724	6.92123
14042	2131	Ext1	exostoses (multiple) 1	15 C	00534: Glycosaminoglycan biosynthesis - heparan sulfate, 01100: Metabolic pathways	GO:0005783: endoplasmic reticulum, GO:0005794: Golgi apparatus, GO:0007369: gastrulation, GO:0007411: axon guidance, GO:0007411: axon guidance, GO:0007420: brain development, GO:0007492: endoderm development, GO:0007498: mesoderm development, GO:0015012: heparan sulfate proteoglycan biosynthetic process, GO:0016020: membrane, GO:0016021: integral to membrane, GO:0016740: transferase activity, GO:…	9.16689	9.173	9.33402	8.99366	9.63318	1.37995	4.10405	0.00343458	0.0506594	9.7829	9.62781	9.48881	9.48679	1.24777	2.70859	0.0260655	0.211888	9.30302	9.53812	9.61924
71721	220965	Fam13c	family with sequence similarity 13, member C	10 B5.2		GO:0003674: molecular_function, GO:0005575: cellular_component, GO:0008150: biological_process	8.47108	8.57807	8.54719	8.28799	9.03021	1.47784	4.4107	0.00226629	0.0404461	9.22701	9.0548	8.80881	8.81529	1.27287	2.72575	0.0253734	0.209146	8.57625	8.92833	8.94129
105428	317662	Fam149b	family with sequence similarity 149, member B	14 A3		GO:0003674: molecular_function, GO:0005575: cellular_component, GO:0008150: biological_process	8.26803	8.32125	8.35997	8.12288	8.57206	1.23156	3.56782	0.00734315	0.0773107	8.59544	8.57571	8.54501	8.59734	1.25388	3.67308	0.00599265	0.0863503	8.56068	8.56738	8.66396
58227	27146	Fam184b	family with sequence similarity 184, member B	5 B3		GO:0003674: molecular_function, GO:0005575: cellular_component, GO:0008150: biological_process	5.0187	5.00176	5.04556	5.00879	5.34314	1.25973	3.08363	0.0150739	0.11394	5.42422	5.48738	5.11782	5.36256	1.272	4.00875	0.0036908	0.0637406	5.22765	5.4635	5.39652
320265	407738	Fam19a1	family with sequence similarity 19, member A1	6 D3		GO:0003674: molecular_function, GO:0005575: cellular_component, GO:0005576: extracellular region, GO:0008150: biological_process	7.64301	7.78048	7.68393	7.46463	8.55956	1.88069	9.49546	1.26626e-05	0.0061577	8.49926	8.6042	8.57524	8.1013	1.39114	2.80238	0.0225054	0.195154	7.72192	8.2644	8.31759
105005	151354	Fam84a	family with sequence similarity 84, member A	12 A3			6.44712	6.41629	6.57922	6.34584	7.45531	2.01744	9.01973	1.84934e-05	0.00649867	7.25066	7.50852	7.60675	7.07486	1.57358	3.72347	0.00556655	0.0825071	6.69383	7.11712	7.41364
269514	26235	Fbxl4	F-box and leucine-rich repeat protein 4	4 A3		GO:0003674: molecular_function, GO:0005575: cellular_component, GO:0005634: nucleus, GO:0005737: cytoplasm, GO:0008150: biological_process	5.81451	5.93582	5.76568	5.74204	6.08024	1.201	3.14956	0.0136454	0.108102	6.04301	6.03758	6.16013	6.18739	1.2942	4.18571	0.00287716	0.0543308	6.11714	6.15916	6.28586
71865	84085	Fbxo30	F-box protein 30	10 A2		GO:0003674: molecular_function, GO:0005575: cellular_component, GO:0008150: biological_process, GO:0008270: zinc ion binding, GO:0046872: metal ion binding	9.08562	9.30327	9.04033	8.91327	9.7795	1.62001	5.01485	0.0010403	0.0280208	10.0243	9.71581	9.59836	9.56655	1.39663	3.52042	0.00750898	0.100491	9.33065	9.74551	9.62348
14227	2286	Fkbp2	FK506 binding protein 2	19 A		GO:0003674: molecular_function, GO:0003755: peptidyl-prolyl cis-trans isomerase activity, GO:0005575: cellular_component, GO:0005783: endoplasmic reticulum, GO:0006457: protein folding, GO:0008150: biological_process, GO:0016020: membrane, GO:0016853: isomerase activity	7.33074	7.23618	7.38419	7.37183	7.53334	1.152	2.29718	0.0507623	0.237058	7.45788	7.47669	7.66544	7.64923	1.24665	3.87964	0.00443886	0.0711054	7.6469	7.58136	7.71944
238024	79672	Fn3krp	fructosamine 3 kinase related protein	11 E2		GO:0003674: molecular_function, GO:0005575: cellular_component, GO:0008150: biological_process, GO:0016301: kinase activity, GO:0016740: transferase activity	6.48592	6.66698	6.44366	6.34711	6.83082	1.26708	3.2849	0.01114	0.0967061	6.79496	6.74166	6.95586	7.06778	1.49461	5.25885	0.000700935	0.0213755	7.12822	6.91193	7.16319
17300	2296	Foxc1	forkhead box C1	13 A3.2		GO:0001501: skeletal system development, GO:0001503: ossification, GO:0001541: ovarian follicle development, GO:0001568: blood vessel development, GO:0001654: eye development, GO:0001654: eye development, GO:0001657: ureteric bud development, GO:0001701: in utero embryonic development, GO:0001756: somitogenesis, GO:0001822: kidney development, GO:0001945: lymph vessel development, GO:0001974: blo…	7.58042	7.63095	7.72141	7.3889	8.15878	1.48808	5.59721	0.000515899	0.0208971	8.2601	8.10391	8.11233	7.9305	1.27602	2.80533	0.0224016	0.194787	7.72141	7.97479	8.09529
14302	2444	Frk	fyn-related kinase	10 B1		GO:0000166: nucleotide binding, GO:0004672: protein kinase activity, GO:0004713: protein tyrosine kinase activity, GO:0004713: protein tyrosine kinase activity, GO:0004715: non-membrane spanning protein tyrosine kinase activity, GO:0005515: protein binding, GO:0005524: ATP binding, GO:0005622: intracellular, GO:0005737: cytoplasm, GO:0005886: plasma membrane, GO:0006468: protein amino acid phosph…	5.42897	5.5609	5.38132	5.34469	5.93293	1.41549	6.01204	0.000321843	0.0169928	5.98053	5.89095	5.92731	5.74128	1.24232	3.15494	0.0130397	0.140348	5.59089	5.81147	5.82149
14370	8325	Fzd8	frizzled homolog 8 (Drosophila)	18 A1	04310: Wnt signaling pathway, 04916: Melanogenesis, 05200: Pathways in cancer, 05217: Basal cell carcinoma	GO:0001934: positive regulation of protein amino acid phosphorylation, GO:0004871: signal transducer activity, GO:0004872: receptor activity, GO:0004888: transmembrane receptor activity, GO:0004926: non-G-protein coupled 7TM receptor activity, GO:0004930: G-protein coupled receptor activity, GO:0005515: protein binding, GO:0005794: Golgi apparatus, GO:0007165: signal transduction, GO:0007165: sig…	7.26497	7.34717	7.31523	7.13252	7.67233	1.34051	2.90389	0.0198194	0.135176	7.98934	7.56257	7.46507	7.65413	1.32099	2.87444	0.0201122	0.181806	7.35324	7.76389	7.84525
108148	2590	Galnt2	UDP-N-acetyl-alpha-D-galactosamine:polypeptide N-acetylgalactosaminyltransferase 2	8 E2	00512: O-Glycan biosynthesis, 01100: Metabolic pathways	GO:0004653: polypeptide N-acetylgalactosaminyltransferase activity, GO:0005796: Golgi lumen, GO:0006493: protein amino acid O-linked glycosylation	8.38861	8.40792	8.46946	8.28844	8.81669	1.34559	4.98757	0.0010763	0.0281706	8.92572	8.75392	8.77042	8.65774	1.20472	3.14778	0.0131835	0.141395	8.56686	8.68402	8.72235
14431	2593	Gamt	guanidinoacetate methyltransferase	10 C1	00260: Glycine, serine and threonine metabolism, 00330: Arginine and proline metabolism, 01100: Metabolic pathways	GO:0006601: creatine biosynthetic process, GO:0006601: creatine biosynthetic process, GO:0007283: spermatogenesis, GO:0008168: methyltransferase activity, GO:0008757: S-adenosylmethionine-dependent methyltransferase activity, GO:0009887: organ morphogenesis, GO:0016740: transferase activity, GO:0030731: guanidinoacetate N-methyltransferase activity, GO:0030731: guanidinoacetate N-methyltransferas…	7.49917	7.6974	7.52203	7.27808	8.14488	1.55417	5.82689	0.000396199	0.0189787	8.18866	8.15595	8.09003	7.8116	1.23689	2.53209	0.0344061	0.24638	7.65429	7.85989	7.92062
14462	2625	Gata3	GATA binding protein 3	2 A1		GO:0001709: cell fate determination, GO:0001823: mesonephros development, GO:0003677: DNA binding, GO:0003700: sequence-specific DNA binding transcription factor activity, GO:0003700: sequence-specific DNA binding transcription factor activity, GO:0005515: protein binding, GO:0005634: nucleus, GO:0005634: nucleus, GO:0005634: nucleus, GO:0006350: transcription, GO:0006355: regulation of transcrip…	4.87295	4.82745	4.82593	4.96549	5.18932	1.24881	3.23374	0.0120248	0.100522	5.07203	5.13	5.36592	5.2363	1.28655	4.32041	0.00238765	0.0477193	5.3337	5.1821	5.19309
67242	79833	Gemin6	gem (nuclear organelle) associated protein 6	17 E3		GO:0000245: spliceosome assembly, GO:0005515: protein binding, GO:0005634: nucleus, GO:0005681: spliceosomal complex, GO:0005737: cytoplasm, GO:0006397: mRNA processing, GO:0008380: RNA splicing	4.78238	4.74237	4.8296	4.77516	4.96655	1.13689	2.42696	0.0414622	0.209632	4.89464	5.04734	4.95768	5.04946	1.20951	2.5892	0.0314456	0.234627	4.87102	5.03997	5.2374
75764		Giyd2	GIY-YIG domain containing 2	7 F3		GO:0003674: molecular_function, GO:0005575: cellular_component, GO:0008150: biological_process	6.34942	6.26296	6.36067	6.42463	6.5919	1.18431	2.75105	0.0250701	0.156274	6.51331	6.72393	6.53845	6.59482	1.1851	2.98484	0.016944	0.164368	6.51331	6.63075	6.64038
235379	342035	Gldn	gliomedin	9 A5.3		GO:0003674: molecular_function, GO:0005575: cellular_component, GO:0005886: plasma membrane, GO:0007275: multicellular organismal development, GO:0007399: nervous system development, GO:0008150: biological_process, GO:0016020: membrane, GO:0016021: integral to membrane, GO:0030154: cell differentiation	6.73241	6.92139	6.8949	6.38093	7.35445	1.51777	4.37009	0.00239266	0.0414904	7.34858	7.31497	7.39981	7.27189	1.44333	3.27916	0.0107902	0.126114	7.16524	7.13686	7.51358
170823	11146	Glmn	glomulin, FKBP associated protein	5 E5		GO:0005102: receptor binding, GO:0005171: hepatocyte growth factor receptor binding, GO:0005515: protein binding, GO:0005575: cellular_component, GO:0007166: cell surface receptor linked signaling pathway, GO:0008285: negative regulation of cell proliferation, GO:0045086: positive regulation of interleukin-2 biosynthetic process	5.12733	5.2419	5.08535	5.05474	5.44536	1.24531	3.87653	0.00471753	0.0606846	5.39809	5.51249	5.42549	5.35275	1.16722	2.79119	0.0229024	0.196723	5.36206	5.35361	5.34257
100039532		Gm10029	predicted pseudogene 10029	13 A1			2.84288	3.11299	2.45077	2.96487	3.48953	1.54993	3.54176	0.00762714	0.0790022	3.30922	3.74627	3.41311	3.46244	1.5254	3.28106	0.0107593	0.12596	3.35809	3.26795	3.76126
545510		Gm10258	predicted gene 10258	3 A3		GO:0003674: molecular_function, GO:0005575: cellular_component, GO:0008150: biological_process	4.17353	4.38406	4.14886	3.98768	4.52255	1.26789	3.05883	0.0156509	0.116594	4.54193	4.40666	4.61907	4.50378	1.25379	2.68722	0.0269543	0.214835	4.33021	4.5632	4.61794
100038713		Gm10432	predicted gene 10432			GO:0003674: molecular_function, GO:0005575: cellular_component, GO:0008150: biological_process	5.47632	5.49885	5.48404	5.44607	5.81941	1.26852	4.98602	0.00107838	0.0281706	5.79646	5.80716	5.85461	5.68874	1.15951	2.76834	0.0237359	0.200854	5.68415	5.76522	5.61684
241621		Gm13981	predicted gene 13981	2 E5			6.5963	6.44317	6.56195	6.78377	7.24339	1.56068	6.19362	0.000263593	0.0157156	7.1994	7.17957	7.3512	6.99739	1.32305	3.10563	0.0140641	0.146888	7.04023	7.17978	6.77217
100041098	51372	Gm15431	predicted gene 15431	1 H3			7.60093	7.50061	7.63538	7.6668	7.87982	1.21262	3.46404	0.0085458	0.0836059	7.8728	7.81755	7.94912	8.02142	1.34935	3.37495	0.00933571	0.116834	8.28282	7.80933	7.97209
24083	256302	Gm16515	predicted gene, Gm16515	11 B2		GO:0003674: molecular_function, GO:0005575: cellular_component, GO:0008150: biological_process	6.4876	6.40164	6.47677	6.5844	6.70416	1.16143	2.62449	0.0304938	0.174881	6.624	6.77347	6.715	6.71686	1.17173	2.70551	0.0261915	0.212587	6.63965	6.7191	6.79184
225416		Gm4838	predicted gene 4838	18 B3		GO:0003674: molecular_function, GO:0005575: cellular_component, GO:0008150: biological_process	5.04983	5.00461	5.06531	5.07958	5.40444	1.27902	4.87469	0.00124039	0.0304009	5.3367	5.43555	5.44107	5.25114	1.14965	2.76199	0.023973	0.202397	5.26869	5.27232	5.2124
384525		Gm5321	predicted gene 5321	7 A1		GO:0003674: molecular_function, GO:0005575: cellular_component, GO:0005840: ribosome, GO:0008150: biological_process, GO:0030529: ribonucleoprotein complex	6.05213	6.13926	5.95381	6.06332	6.33962	1.22026	3.40424	0.00933228	0.0869524	6.25609	6.42749	6.33528	6.26	1.15378	2.55439	0.0332182	0.24121	6.26838	6.3011	6.21054
432798		Gm5453	predicted gene 5453	13 D1		GO:0003674: molecular_function, GO:0003735: structural constituent of ribosome, GO:0005575: cellular_component, GO:0005622: intracellular, GO:0005840: ribosome, GO:0006412: translation, GO:0008150: biological_process, GO:0030529: ribonucleoprotein complex	2.81942	2.92998	2.81722	2.71106	3.08174	1.19966	2.81412	0.0227479	0.14718	2.95832	3.09914	3.18776	3.33933	1.45326	3.42185	0.00870032	0.111311	3.54947	2.97505	3.49348
435366		Gm5665	predicted gene 5665	13 B3		GO:0003674: molecular_function, GO:0005575: cellular_component, GO:0008150: biological_process	3.8819	4.01745	3.84377	3.78447	4.66836	1.74086	5.66603	0.000476321	0.0204241	4.72055	4.37395	4.91059	4.316	1.34863	4.9074	0.00109278	0.0281826	4.24728	4.35273	4.348
624219	55908	Gm6484	predicted gene 6484	9 A3		GO:0003674: molecular_function, GO:0005575: cellular_component, GO:0005576: extracellular region, GO:0008150: biological_process	6.26465	6.22424	6.3469	6.22282	6.47767	1.16063	2.45228	0.0398578	0.204343	6.5118	6.57277	6.34845	7.12398	1.84967	5.31743	0.000652032	0.0203892	7.48786	7.10512	6.77895
14677	2770	Gnai1	guanine nucleotide binding protein (G protein), alpha inhibiting 1	5 A3	04062: Chemokine signaling pathway, 04360: Axon guidance, 04530: Tight junction, 04540: Gap junction, 04670: Leukocyte transendothelial migration, 04730: Long-term depression, 04914: Progesterone-mediated oocyte maturation, 04916: Melanogenesis, 04971: Gastric acid secretion, 05142: Chagas disease	GO:0000166: nucleotide binding, GO:0003924: GTPase activity, GO:0004871: signal transducer activity, GO:0005525: GTP binding, GO:0005622: intracellular, GO:0005624: membrane fraction, GO:0006184: GTP catabolic process, GO:0007165: signal transduction, GO:0007186: G-protein coupled receptor protein signaling pathway, GO:0007186: G-protein coupled receptor protein signaling pathway, GO:0031821: met…	8.56211	8.51043	8.75509	8.42081	8.98528	1.33492	4.25589	0.00279073	0.0446706	9.02544	9.00253	8.92788	8.89833	1.25862	3.12176	0.0137199	0.144712	8.92185	8.7811	8.99204
50798	10020	Gne	glucosamine	4 B1	00520: Amino sugar and nucleotide sugar metabolism, 01100: Metabolic pathways	GO:0000166: nucleotide binding, GO:0003824: catalytic activity, GO:0003824: catalytic activity, GO:0005524: ATP binding, GO:0005737: cytoplasm, GO:0005829: cytosol, GO:0005975: carbohydrate metabolic process, GO:0006047: UDP-N-acetylglucosamine metabolic process, GO:0006054: N-acetylneuraminate metabolic process, GO:0008152: metabolic process, GO:0008761: UDP-N-acetylglucosamine 2-epimerase activ…	8.93469	8.92834	8.94392	8.93182	9.23773	1.23485	4.12165	0.00335236	0.0500027	9.18369	9.32356	9.20595	9.25376	1.26065	2.55684	0.0330898	0.241019	8.99023	9.26798	9.50308
14701	55970	Gng12	guanine nucleotide binding protein (G protein), gamma 12	6 C1	04010: MAPK signaling pathway, 04062: Chemokine signaling pathway, 04810: Regulation of actin cytoskeleton	GO:0004871: signal transducer activity, GO:0005834: heterotrimeric G-protein complex, GO:0005884: actin filament, GO:0005886: plasma membrane, GO:0007165: signal transduction, GO:0007186: G-protein coupled receptor protein signaling pathway, GO:0016020: membrane, GO:0042301: phosphate binding	10.1604	10.2098	10.2268	10.0445	10.5693	1.32582	5.14401	0.000886826	0.0260824	10.5892	10.5319	10.5869	10.4039	1.18368	2.71883	0.02565	0.210457	10.2971	10.4304	10.4841
53334	9527	Gosr1	golgi SNAP receptor complex member 1	11 B5	04130: SNARE interactions in vesicular transport	GO:0000139: Golgi membrane, GO:0004872: receptor activity, GO:0005794: Golgi apparatus, GO:0005794: Golgi apparatus, GO:0005801: cis-Golgi network, GO:0006810: transport, GO:0006888: ER to Golgi vesicle-mediated transport, GO:0015031: protein transport, GO:0016020: membrane, GO:0016021: integral to membrane, GO:0016021: integral to membrane, GO:0016192: vesicle-mediated transport	7.98444	8.12365	7.95167	7.878	8.18171	1.14405	2.27353	0.0526692	0.242308	8.23557	8.17371	8.13585	8.32709	1.26549	3.8372	0.00471892	0.0738636	8.38748	8.27455	8.31925
240888	23432	Gpr161	G protein-coupled receptor 161	1 H2.3		GO:0004871: signal transducer activity, GO:0004872: receptor activity, GO:0004930: G-protein coupled receptor activity, GO:0005886: plasma membrane, GO:0007165: signal transduction, GO:0007186: G-protein coupled receptor protein signaling pathway, GO:0007275: multicellular organismal development, GO:0016020: membrane, GO:0016021: integral to membrane	6.67783	6.58087	6.68482	6.76781	7.01059	1.26001	3.74526	0.00568489	0.0671088	7.06396	7.08241	6.8854	6.92512	1.18802	2.66594	0.0278701	0.218685	6.80598	7.04461	6.92478
245607	114928	Gprasp2	G protein-coupled receptor associated sorting protein 2	X F1		GO:0001540: beta-amyloid binding, GO:0001664: G-protein-coupled receptor binding, GO:0005488: binding, GO:0005575: cellular_component, GO:0005634: nucleus, GO:0008150: biological_process	5.53881	5.61519	5.32977	5.67145	5.86648	1.2617	2.26298	0.0535429	0.244713	5.82305	6.14097	5.63542	5.96464	1.34946	3.01349	0.0162094	0.159872	5.7895	6.24328	5.86115
76123	29899	Gpsm2	G-protein signalling modulator 2 (AGS3-like, C. elegans)	3 F3		GO:0005096: GTPase activator activity, GO:0005488: binding, GO:0005737: cytoplasm, GO:0007165: signal transduction	7.07701	7.36489	6.9724	6.89374	8.22216	2.19833	8.17695	3.77676e-05	0.00770785	8.41115	8.11092	8.14441	7.76445	1.6101	4.26397	0.00258087	0.050302	7.4685	7.94112	7.88373
74460		Gsdmcl-ps	gasdermin C-like, pseudogene	15 D1			3.91281	4.10069	3.94716	3.6906	4.30103	1.30304	3.26414	0.0114904	0.0981616	4.33926	4.4003	4.16354	4.24699	1.25381	2.91195	0.0189721	0.175614	4.19115	4.35169	4.19814
14872	2953	Gstt2	glutathione S-transferase, theta 2	10 B5-C1	00480: Glutathione metabolism, 00980: Metabolism of xenobiotics by cytochrome P450, 00982: Drug metabolism - cytochrome P450	GO:0004364: glutathione transferase activity, GO:0004364: glutathione transferase activity, GO:0005634: nucleus, GO:0005634: nucleus, GO:0005737: cytoplasm, GO:0005829: cytosol, GO:0006749: glutathione metabolic process, GO:0016740: transferase activity	6.11002	6.13183	6.0263	6.17195	6.39748	1.22493	2.8701	0.0208732	0.139231	6.29347	6.30936	6.58961	6.55524	1.36178	5.36135	0.000617813	0.0198683	6.4701	6.56064	6.63498
69692	51020	Hddc2	HD domain containing 2	10 A4		GO:0003674: molecular_function, GO:0003824: catalytic activity, GO:0005739: mitochondrion, GO:0008150: biological_process	6.36146	6.62602	6.11164	6.34671	6.77221	1.31534	3.2937	0.0109948	0.0958772	6.77026	6.7854	6.76097	6.78842	1.3339	3.14272	0.013286	0.142135	6.92865	6.66635	6.77026
15199	50865	Hebp1	heme binding protein 1	6 G1		GO:0005737: cytoplasm, GO:0005737: cytoplasm, GO:0005739: mitochondrion, GO:0005829: cytosol, GO:0020037: heme binding, GO:0042168: heme metabolic process	6.69079	6.74488	6.67928	6.64821	6.92239	1.17913	2.36127	0.045934	0.222775	7.10907	6.87784	6.78027	6.96979	1.21315	3.76629	0.00522974	0.0793433	6.96568	6.93513	7.00856
192231	10614	Hexim1	hexamethylene bis-acetamide inducible 1	11 E1		GO:0005634: nucleus, GO:0005634: nucleus, GO:0005737: cytoplasm, GO:0006350: transcription, GO:0007507: heart development, GO:0016481: negative regulation of transcription, GO:0016566: specific transcriptional repressor activity, GO:0045449: regulation of transcription	6.62215	6.8018	6.63257	6.43207	6.89082	1.19838	2.63698	0.029909	0.172787	6.92629	6.85574	6.89044	7.07886	1.36578	4.3448	0.00230905	0.0467648	7.14573	7.06724	7.0236
56198	26508	Heyl	hairy/enhancer-of-split related with YRPW motif-like	4 D2.2		GO:0003677: DNA binding, GO:0003700: sequence-specific DNA binding transcription factor activity, GO:0003702: RNA polymerase II transcription factor activity, GO:0005515: protein binding, GO:0005634: nucleus, GO:0005667: transcription factor complex, GO:0006350: transcription, GO:0006355: regulation of transcription, DNA-dependent, GO:0006357: regulation of transcription from RNA polymerase II pr…	8.81197	8.70785	8.96185	8.76621	9.48321	1.58891	7.46617	7.23557e-05	0.00956882	9.55618	9.43973	9.45371	9.07658	1.20151	2.5375	0.034114	0.24553	8.91644	9.14806	9.16524
50709	3008	Hist1h1e	histone cluster 1, H1e	13 A3.1		GO:0000786: nucleosome, GO:0003677: DNA binding, GO:0003677: DNA binding, GO:0005515: protein binding, GO:0005634: nucleus, GO:0005694: chromosome, GO:0006334: nucleosome assembly, GO:0016584: nucleosome positioning	8.69721	8.71837	8.66973	8.70353	9.32817	1.54856	9.27294	1.5086e-05	0.0061577	9.32712	9.30752	9.34988	9.02779	1.26237	3.48603	0.00790371	0.104132	8.86457	9.04008	9.17871
97122		Hist2h4	histone cluster 2, H4	3 F1-F2	05322: Systemic lupus erythematosus	GO:0005515: protein binding, GO:0005575: cellular_component, GO:0008150: biological_process	8.28088	8.32335	8.29583	8.22345	8.56037	1.21642	3.20345	0.0125832	0.103126	8.43519	8.55582	8.69011	8.57938	1.22957	4.0292	0.00358529	0.0625804	8.61521	8.5482	8.57474
15394	3198	Hoxa1	homeobox A1	6 B3		GO:0003677: DNA binding, GO:0003700: sequence-specific DNA binding transcription factor activity, GO:0005634: nucleus, GO:0006350: transcription, GO:0006355: regulation of transcription, DNA-dependent, GO:0006357: regulation of transcription from RNA polymerase II promoter, GO:0007275: multicellular organismal development, GO:0007399: nervous system development, GO:0008045: motor axon guidance, G…	5.235	5.11409	5.39355	5.19736	5.60826	1.29223	3.95344	0.00423403	0.0568061	5.61852	5.68094	5.52533	5.49869	1.19659	2.90389	0.0192115	0.177211	5.48517	5.51416	5.49674
15399	3199	Hoxa2	homeobox A2	6 B3		GO:0000122: negative regulation of transcription from RNA polymerase II promoter, GO:0001709: cell fate determination, GO:0002076: osteoblast development, GO:0003677: DNA binding, GO:0003700: sequence-specific DNA binding transcription factor activity, GO:0005634: nucleus, GO:0005634: nucleus, GO:0006350: transcription, GO:0006355: regulation of transcription, DNA-dependent, GO:0007275: multicell…	5.78156	5.774	5.80779	5.76289	6.5574	1.71651	9.07588	1.76696e-05	0.00637616	6.40936	6.62061	6.64224	6.37793	1.51682	6.50362	0.000166258	0.00816196	6.20963	6.45825	6.4659
15400	3200	Hoxa3	homeobox A3	6 B3		GO:0001974: blood vessel remodeling, GO:0003677: DNA binding, GO:0003700: sequence-specific DNA binding transcription factor activity, GO:0005634: nucleus, GO:0006350: transcription, GO:0006355: regulation of transcription, DNA-dependent, GO:0007275: multicellular organismal development, GO:0008284: positive regulation of cell proliferation, GO:0009887: organ morphogenesis, GO:0009952: anterior/p…	6.3229	6.29727	6.43015	6.24127	7.23576	1.88023	11.5926	2.83843e-06	0.00425654	7.22402	7.27262	7.21062	7.00434	1.6117	5.9469	0.000308709	0.0125524	6.77055	7.14385	7.09862
15401	3201	Hoxa4	homeobox A4	6 B3		GO:0003677: DNA binding, GO:0003677: DNA binding, GO:0003700: sequence-specific DNA binding transcription factor activity, GO:0005634: nucleus, GO:0006350: transcription, GO:0006355: regulation of transcription, DNA-dependent, GO:0007275: multicellular organismal development, GO:0007275: multicellular organismal development, GO:0009952: anterior/posterior pattern formation, GO:0009952: anterior/p…	6.89586	6.80816	6.98861	6.89082	7.27524	1.29984	4.73096	0.00148998	0.0328596	7.20728	7.32428	7.29415	7.32691	1.34673	5.3834	0.000601383	0.0195823	7.30386	7.36894	7.30791
15402	3202	Hoxa5	homeobox A5	6 B3		GO:0001501: skeletal system development, GO:0002009: morphogenesis of an epithelium, GO:0003016: respiratory system process, GO:0003677: DNA binding, GO:0003677: DNA binding, GO:0003700: sequence-specific DNA binding transcription factor activity, GO:0005634: nucleus, GO:0005634: nucleus, GO:0006350: transcription, GO:0006355: regulation of transcription, DNA-dependent, GO:0007275: multicellular …	6.30617	6.4225	6.22296	6.27304	6.85379	1.46047	6.45307	0.000199549	0.014011	6.93896	6.82702	6.79539	7.10844	1.74116	9.71279	8.72249e-06	0.00124252	7.07752	7.10081	7.14699
15403	3203	Hoxa6	homeobox A6	6 B3		GO:0003677: DNA binding, GO:0003700: sequence-specific DNA binding transcription factor activity, GO:0005634: nucleus, GO:0006350: transcription, GO:0006355: regulation of transcription, DNA-dependent, GO:0007275: multicellular organismal development, GO:0009952: anterior/posterior pattern formation, GO:0009952: anterior/posterior pattern formation, GO:0030528: transcription regulator activity, G…	5.77876	5.84237	5.70774	5.78616	6.28243	1.42511	4.70965	0.00153142	0.0331001	6.44471	6.069	6.33359	6.29977	1.43939	5.33056	0.000641591	0.0202947	6.12183	6.36544	6.41204
15404	3204	Hoxa7	homeobox A7	6 B3		GO:0000122: negative regulation of transcription from RNA polymerase II promoter, GO:0000122: negative regulation of transcription from RNA polymerase II promoter, GO:0003677: DNA binding, GO:0003677: DNA binding, GO:0003700: sequence-specific DNA binding transcription factor activity, GO:0003700: sequence-specific DNA binding transcription factor activity, GO:0005515: protein binding, GO:0005634…	6.36695	6.39841	6.36633	6.33613	6.80401	1.35855	4.78737	0.00138604	0.0321952	6.97521	6.7357	6.70113	7.00008	1.5612	5.79536	0.000367822	0.0140699	6.7839	7.19492	7.02142
103889	3212	Hoxb2	homeobox B2	11 D		GO:0002011: morphogenesis of an epithelial sheet, GO:0003677: DNA binding, GO:0003700: sequence-specific DNA binding transcription factor activity, GO:0005634: nucleus, GO:0006350: transcription, GO:0006355: regulation of transcription, DNA-dependent, GO:0007275: multicellular organismal development, GO:0009952: anterior/posterior pattern formation, GO:0009952: anterior/posterior pattern formatio…	7.28132	7.20117	7.34152	7.30126	7.74004	1.37523	5.52249	0.000563017	0.0216471	7.81621	7.77326	7.63064	7.57031	1.22845	2.61172	0.0303503	0.229652	7.33937	7.70098	7.67059
15412	3214	Hoxb4	homeobox B4	11 D		GO:0000122: negative regulation of transcription from RNA polymerase II promoter, GO:0002011: morphogenesis of an epithelial sheet, GO:0003677: DNA binding, GO:0003677: DNA binding, GO:0003700: sequence-specific DNA binding transcription factor activity, GO:0005634: nucleus, GO:0006350: transcription, GO:0006355: regulation of transcription, DNA-dependent, GO:0007275: multicellular organismal dev…	6.48791	6.359	6.68063	6.4241	6.9524	1.37413	4.67417	0.00160323	0.0338589	7.012	6.95254	6.89268	6.87045	1.30623	2.98734	0.0168784	0.164081	6.65723	7.06678	6.88734
15413	3215	Hoxb5	homeobox B5	11 D		GO:0003677: DNA binding, GO:0003677: DNA binding, GO:0003700: sequence-specific DNA binding transcription factor activity, GO:0003700: sequence-specific DNA binding transcription factor activity, GO:0005634: nucleus, GO:0005634: nucleus, GO:0006350: transcription, GO:0006355: regulation of transcription, DNA-dependent, GO:0006355: regulation of transcription, DNA-dependent, GO:0007275: multicellu…	6.29506	6.12501	6.37933	6.38084	6.77434	1.39087	4.98356	0.0010817	0.0281706	6.78406	6.85294	6.68601	6.65126	1.28182	3.09291	0.0143418	0.147864	6.47177	6.81774	6.66427
15416	3218	Hoxb8	homeobox B8	11 D		GO:0003677: DNA binding, GO:0003700: sequence-specific DNA binding transcription factor activity, GO:0005634: nucleus, GO:0006350: transcription, GO:0006355: regulation of transcription, DNA-dependent, GO:0007275: multicellular organismal development, GO:0007625: grooming behavior, GO:0008344: adult locomotory behavior, GO:0009952: anterior/posterior pattern formation, GO:0009952: anterior/poster…	5.13259	5.13574	5.29986	4.96218	5.65183	1.44995	3.20013	0.0126461	0.103408	5.95632	5.68101	5.31815	5.45192	1.24319	3.13037	0.0135401	0.143766	5.43668	5.53321	5.38585
15425	3223	Hoxc6	homeobox C6	15 E2		GO:0003677: DNA binding, GO:0003700: sequence-specific DNA binding transcription factor activity, GO:0005634: nucleus, GO:0006350: transcription, GO:0006355: regulation of transcription, DNA-dependent, GO:0007275: multicellular organismal development, GO:0009952: anterior/posterior pattern formation, GO:0030528: transcription regulator activity, GO:0043565: sequence-specific DNA binding, GO:00454…	5.56688	5.5026	5.56496	5.63307	5.98646	1.35548	3.01814	0.0166485	0.120932	6.31919	5.86208	5.7781	6.24608	1.60273	8.00057	3.74002e-05	0.00322691	6.29859	6.30966	6.12999
15426	3224	Hoxc8	homeobox C8	15 F3		GO:0000122: negative regulation of transcription from RNA polymerase II promoter, GO:0003677: DNA binding, GO:0003677: DNA binding, GO:0003700: sequence-specific DNA binding transcription factor activity, GO:0005515: protein binding, GO:0005634: nucleus, GO:0005634: nucleus, GO:0006350: transcription, GO:0006355: regulation of transcription, DNA-dependent, GO:0007275: multicellular organismal dev…	5.59197	5.61031	5.50627	5.65931	5.84612	1.19483	2.77834	0.0240366	0.152182	5.99188	5.81076	5.73572	6.47914	1.86288	7.47979	6.12243e-05	0.00436069	6.26808	6.71575	6.45359
72938	51668	Hspb11	heat shock protein family B (small), member 11	4 C7		GO:0005929: cilium, GO:0006950: response to stress, GO:0007155: cell adhesion, GO:0030992: intraflagellar transport particle B	4.01066	4.14	3.94347	3.9485	4.21341	1.14885	2.4539	0.0397577	0.204087	4.16675	4.23069	4.24278	4.30418	1.22457	3.26455	0.0110323	0.127277	4.24954	4.2607	4.40231
15586	3373	Hyal1	hyaluronoglucosaminidase 1	9 F1-F2	00531: Glycosaminoglycan degradation, 01100: Metabolic pathways, 04142: Lysosome	GO:0003824: catalytic activity, GO:0004415: hyalurononglucosaminidase activity, GO:0004415: hyalurononglucosaminidase activity, GO:0005576: extracellular region, GO:0005764: lysosome, GO:0005975: carbohydrate metabolic process, GO:0008152: metabolic process, GO:0008219: cell death, GO:0008285: negative regulation of cell proliferation, GO:0016787: hydrolase activity, GO:0016798: hydrolase activit…	8.81778	8.88674	8.919	8.6476	9.3278	1.42399	4.73166	0.00148864	0.0328596	9.48875	9.20858	9.28607	9.22139	1.31947	4.17321	0.00292782	0.0550912	9.17989	9.17611	9.30818
15904	3400	Id4	inhibitor of DNA binding 4	13 B	04350: TGF-beta signaling pathway	GO:0000082: G1/S transition of mitotic cell cycle, GO:0005515: protein binding, GO:0005634: nucleus, GO:0007405: neuroblast proliferation, GO:0007420: brain development, GO:0008283: cell proliferation, GO:0008284: positive regulation of cell proliferation, GO:0021766: hippocampus development, GO:0021895: cerebral cortex neuron differentiation, GO:0030528: transcription regulator activity, GO:0045…	6.80515	6.98537	6.73753	6.69254	7.53844	1.65571	7.90365	4.82266e-05	0.00830379	7.53568	7.54376	7.53587	7.10702	1.23074	2.83331	0.0214442	0.189364	6.99117	7.09409	7.23581
76568	56912	Ift46	intraflagellar transport 46 homolog (Chlamydomonas)	9 A5.2		GO:0005515: protein binding, GO:0005932: microtubule basal body, GO:0009434: microtubule-based flagellum, GO:0015031: protein transport, GO:0020017: flagellar membrane, GO:0030092: regulation of flagellum assembly, GO:0031512: motile primary cilium, GO:0031647: regulation of protein stability, GO:0035084: flagellar axoneme assembly, GO:0043064: flagellum organization, GO:0043234: protein complex,…	8.21104	8.32022	8.1938	8.1191	8.70872	1.40967	6.30031	0.000234855	0.0148357	8.73016	8.70338	8.69261	8.49248	1.22045	2.51933	0.0351057	0.248954	8.29015	8.51705	8.67025
93842	57549	Igsf9	immunoglobulin superfamily, member 9	1 H3		GO:0005886: plasma membrane, GO:0007275: multicellular organismal development, GO:0007399: nervous system development, GO:0016020: membrane, GO:0016021: integral to membrane, GO:0016358: dendrite development, GO:0030054: cell junction, GO:0030154: cell differentiation, GO:0030425: dendrite, GO:0045202: synapse	7.14919	7.04002	7.30767	7.09989	7.7987	1.57425	5.35694	0.000685128	0.0235305	8.02575	7.73962	7.63072	7.4634	1.24204	3.10007	0.0141847	0.147079	7.34413	7.57684	7.46923
67441		Isoc2b	isochorismatase domain containing 2b	7 A1		GO:0003674: molecular_function, GO:0003824: catalytic activity, GO:0005634: nucleus, GO:0005737: cytoplasm, GO:0005739: mitochondrion, GO:0005739: mitochondrion, GO:0008150: biological_process, GO:0008152: metabolic process	6.27942	6.21213	6.34003	6.2861	6.45003	1.12535	2.26896	0.0530462	0.24338	6.38608	6.4855	6.47852	6.49501	1.1614	2.69354	0.0266883	0.214487	6.56451	6.41887	6.50165
320404	3707	Itpkb	inositol 1,4,5-trisphosphate 3-kinase B	1 H5	00562: Inositol phosphate metabolism, 01100: Metabolic pathways, 04020: Calcium signaling pathway, 04070: Phosphatidylinositol signaling system	GO:0000165: MAPKKK cascade, GO:0007166: cell surface receptor linked signaling pathway, GO:0008440: inositol trisphosphate 3-kinase activity, GO:0008440: inositol trisphosphate 3-kinase activity, GO:0016301: kinase activity, GO:0016310: phosphorylation, GO:0016310: phosphorylation, GO:0030217: T cell differentiation, GO:0045059: positive thymic T cell selection, GO:0045061: thymic T cell selectio…	8.23301	8.2674	8.29186	8.13979	8.50453	1.20695	3.34911	0.0101255	0.0910157	8.54016	8.41544	8.558	8.45649	1.16651	2.85526	0.0207225	0.185459	8.42825	8.49219	8.44904
16438	3708	Itpr1	inositol 1,4,5-triphosphate receptor 1	6 E1-E2	04020: Calcium signaling pathway, 04070: Phosphatidylinositol signaling system, 04114: Oocyte meiosis, 04270: Vascular smooth muscle contraction, 04540: Gap junction, 04720: Long-term potentiation, 04730: Long-term depression, 04912: GnRH signaling pathway, 04970: Salivary secretion, 04971: Gastric acid secretion, 05010: Alzheimer's disease, 05016: Huntington's disease	GO:0001666: response to hypoxia, GO:0004872: receptor activity, GO:0005216: ion channel activity, GO:0005220: inositol 1,4,5-trisphosphate-sensitive calcium-release channel activity, GO:0005262: calcium channel activity, GO:0005515: protein binding, GO:0005635: nuclear envelope, GO:0005637: nuclear inner membrane, GO:0005730: nucleolus, GO:0005737: cytoplasm, GO:0005783: endoplasmic reticulum, GO…	9.26766	9.27658	9.33274	9.19366	9.59523	1.25652	3.79603	0.00528769	0.0649457	9.69604	9.61841	9.47123	9.4824	1.16049	2.67143	0.0276311	0.217857	9.40156	9.52488	9.52077
16449	182	Jag1	jagged 1	2 F3	04330: Notch signaling pathway	GO:0002011: morphogenesis of an epithelial sheet, GO:0005112: Notch binding, GO:0005509: calcium ion binding, GO:0005509: calcium ion binding, GO:0005515: protein binding, GO:0005886: plasma membrane, GO:0005886: plasma membrane, GO:0007154: cell communication, GO:0007219: Notch signaling pathway, GO:0007219: Notch signaling pathway, GO:0007275: multicellular organismal development, GO:0009887: o…	7.83862	7.90753	7.88982	7.71851	8.11131	1.20857	2.95277	0.0183922	0.128752	8.21648	7.98649	8.13095	8.09198	1.19202	2.76463	0.0238739	0.201721	8.02652	8.21206	8.03736
231986	221895	Jazf1	JAZF zinc finger 1	6 B3		GO:0000122: negative regulation of transcription from RNA polymerase II promoter, GO:0003676: nucleic acid binding, GO:0003714: transcription corepressor activity, GO:0005622: intracellular, GO:0005634: nucleus, GO:0006350: transcription, GO:0008270: zinc ion binding, GO:0017053: transcriptional repressor complex, GO:0045449: regulation of transcription, GO:0046872: metal ion binding	6.94786	6.87728	7.10227	6.86404	7.44321	1.4074	5.2708	0.000759941	0.0244877	7.48802	7.50326	7.33835	7.21961	1.20727	2.61605	0.0301443	0.228504	7.06366	7.3156	7.27958
242553	163782	Kank4	KN motif and ankyrin repeat domains 4	4 C6		GO:0003674: molecular_function, GO:0005737: cytoplasm, GO:0051497: negative regulation of stress fiber assembly	5.82983	5.8472	5.83241	5.80988	6.44608	1.54963	4.92394	0.00116567	0.0293143	6.73444	6.36828	6.2355	6.35401	1.443	5.72985	0.000397129	0.0147361	6.23896	6.30533	6.51774
80334	80333	Kcnip4	Kv channel interacting protein 4	5 B3		GO:0005216: ion channel activity, GO:0005244: voltage-gated ion channel activity, GO:0005267: potassium channel activity, GO:0005509: calcium ion binding, GO:0005624: membrane fraction, GO:0005886: plasma membrane, GO:0006810: transport, GO:0006811: ion transport, GO:0006813: potassium ion transport, GO:0016020: membrane, GO:0030425: dendrite, GO:0043025: neuronal cell body	7.01596	7.36641	6.90207	6.77941	7.84457	1.75743	5.1387	0.000892619	0.0260824	8.03146	7.8345	7.66775	7.53058	1.43194	2.5816	0.0318242	0.235601	7.13328	7.75574	7.70273
60613	9132	Kcnq4	potassium voltage-gated channel, subfamily Q, member 4	4 D2.2		GO:0005216: ion channel activity, GO:0005244: voltage-gated ion channel activity, GO:0005249: voltage-gated potassium channel activity, GO:0005249: voltage-gated potassium channel activity, GO:0005267: potassium channel activity, GO:0005267: potassium channel activity, GO:0005737: cytoplasm, GO:0005886: plasma membrane, GO:0005886: plasma membrane, GO:0006810: transport, GO:0006811: ion transport…	7.50303	7.57045	7.58638	7.35228	7.96105	1.37102	5.08492	0.000953723	0.0267538	7.95187	7.89671	8.03458	7.81825	1.24875	2.64086	0.0289907	0.223512	7.58681	7.95675	7.91118
226922	56479	Kcnq5	potassium voltage-gated channel, subfamily Q, member 5	1 A5		GO:0005216: ion channel activity, GO:0005244: voltage-gated ion channel activity, GO:0005249: voltage-gated potassium channel activity, GO:0005249: voltage-gated potassium channel activity, GO:0005267: potassium channel activity, GO:0006810: transport, GO:0006811: ion transport, GO:0006813: potassium ion transport, GO:0006813: potassium ion transport, GO:0008076: voltage-gated potassium channel c…	6.66083	6.63849	6.76849	6.57552	7.20949	1.46232	6.38023	0.000215593	0.0143898	7.13906	7.30967	7.17975	6.95247	1.22794	2.73777	0.0248995	0.20709	6.7574	7.09123	7.00877
383348	57528	Kctd16	potassium channel tetramerisation domain containing 16	18 B3		GO:0003674: molecular_function, GO:0005249: voltage-gated potassium channel activity, GO:0005515: protein binding, GO:0005575: cellular_component, GO:0006813: potassium ion transport, GO:0008076: voltage-gated potassium channel complex, GO:0008150: biological_process, GO:0016020: membrane	6.78532	6.89106	6.7991	6.6658	7.41315	1.54852	6.00605	0.000323993	0.0170101	7.57862	7.40397	7.25687	7.18696	1.32442	3.70597	0.00571075	0.0838248	6.99019	7.30795	7.26273
70750	2531	Kdsr	3-ketodihydrosphingosine reductase	1 E2.1	00600: Sphingolipid metabolism, 01100: Metabolic pathways	GO:0003824: catalytic activity, GO:0005488: binding, GO:0005783: endoplasmic reticulum, GO:0005783: endoplasmic reticulum, GO:0006666: 3-keto-sphinganine metabolic process, GO:0008152: metabolic process, GO:0016020: membrane, GO:0016021: integral to membrane, GO:0016491: oxidoreductase activity, GO:0030148: sphingolipid biosynthetic process, GO:0047560: 3-dehydrosphinganine reductase activity, GO…	7.99697	8.02262	8.11202	7.85626	8.23625	1.17879	2.57902	0.0327241	0.182063	8.33967	8.1802	8.18887	8.23802	1.17935	2.66746	0.0278037	0.218506	8.27346	8.17008	8.27051
13992	10656	Khdrbs3	KH domain containing, RNA binding, signal transduction associated 3	15 D3		GO:0003723: RNA binding, GO:0003727: single-stranded RNA binding, GO:0005515: protein binding, GO:0005634: nucleus, GO:0005634: nucleus, GO:0006350: transcription, GO:0006397: mRNA processing, GO:0017124: SH3 domain binding, GO:0045449: regulation of transcription	7.82198	7.91201	7.87514	7.6788	8.11826	1.23076	2.68877	0.027603	0.164942	8.23401	8.2028	7.91797	8.06042	1.17729	2.69172	0.0267647	0.214504	8.10333	8.00368	8.07426
75753	128209	Klf17	Kruppel-like factor 17	4 D1		GO:0003676: nucleic acid binding, GO:0003677: DNA binding, GO:0003700: sequence-specific DNA binding transcription factor activity, GO:0005575: cellular_component, GO:0005622: intracellular, GO:0005634: nucleus, GO:0006350: transcription, GO:0006357: regulation of transcription from RNA polymerase II promoter, GO:0007276: gamete generation, GO:0008270: zinc ion binding, GO:0010843: promoter bindi…	3.38472	3.31633	3.40138	3.43646	3.68522	1.23717	2.93061	0.0190254	0.131536	3.71329	3.84976	3.4926	3.59177	1.15508	2.5161	0.0352849	0.249422	3.67482	3.49805	3.60246
69540	5655	Klk10	kallikrein related-peptidase 10	7 B4		GO:0003674: molecular_function, GO:0005575: cellular_component, GO:0008150: biological_process	6.61626	6.40523	6.86064	6.58293	6.92098	1.22925	2.32295	0.0487629	0.230928	7.01106	6.74328	7.00858	7.09091	1.38685	3.33622	0.00989727	0.120412	6.8551	7.22806	7.18957
16716	339855	Ky	kyphoscoliosis peptidase	9 F1		GO:0005737: cytoplasm, GO:0005856: cytoskeleton, GO:0007517: muscle organ development, GO:0007528: neuromuscular junction development, GO:0008233: peptidase activity, GO:0016787: hydrolase activity	6.28785	6.39553	6.28353	6.18449	7.00619	1.66469	5.03853	0.00101012	0.0276466	6.73106	6.97907	7.30843	6.71648	1.36079	3.02144	0.0160117	0.158585	6.38523	6.85765	6.90657
329252	59352	Lgr6	leucine-rich repeat-containing G protein-coupled receptor 6	1 E4		GO:0003674: molecular_function, GO:0004871: signal transducer activity, GO:0004872: receptor activity, GO:0004930: G-protein coupled receptor activity, GO:0005515: protein binding, GO:0005575: cellular_component, GO:0005886: plasma membrane, GO:0007165: signal transduction, GO:0007186: G-protein coupled receptor protein signaling pathway, GO:0008150: biological_process, GO:0016020: membrane, GO:0…	9.57221	9.62049	9.6454	9.45073	10.1622	1.50312	7.22198	9.14841e-05	0.0105599	10.2036	10.1131	10.17	9.85144	1.21745	2.56314	0.0327631	0.239359	9.6452	9.95107	9.95805
30937	29995	Lmcd1	LIM and cysteine-rich domains 1	6 E3		GO:0000122: negative regulation of transcription from RNA polymerase II promoter, GO:0003714: transcription corepressor activity, GO:0005515: protein binding, GO:0005634: nucleus, GO:0005634: nucleus, GO:0005737: cytoplasm, GO:0006350: transcription, GO:0008270: zinc ion binding, GO:0010611: regulation of cardiac muscle hypertrophy, GO:0016481: negative regulation of transcription, GO:0045449: re…	9.98415	10.183	9.97398	9.79551	10.5264	1.44987	4.8555	0.0012709	0.0308285	10.5916	10.5788	10.4088	10.4007	1.33607	3.07589	0.0147223	0.150129	10.1547	10.5193	10.528
100044751		LOC100044751	hypothetical protein LOC100044751	11			7.87996	7.8599	7.93007	7.84992	8.10862	1.17288	2.92367	0.0192285	0.132524	8.0072	8.14067	8.17798	8.18815	1.24044	3.58183	0.0068551	0.0938706	8.05302	8.25416	8.25726
233067	79414	Lrfn3	leucine rich repeat and fibronectin type III domain containing 3	7 B1		GO:0005515: protein binding, GO:0005886: plasma membrane, GO:0007155: cell adhesion, GO:0016020: membrane, GO:0016021: integral to membrane, GO:0030054: cell junction, GO:0042995: cell projection, GO:0045202: synapse, GO:0045211: postsynaptic membrane	5.05825	5.11949	4.91826	5.13701	5.31178	1.18963	2.99338	0.0172878	0.123713	5.33763	5.26691	5.3308	5.38615	1.25326	3.64849	0.00621314	0.0888638	5.30567	5.41513	5.43766
74511		Lrrc17	leucine rich repeat containing 17	5 A3		GO:0001503: ossification, GO:0001649: osteoblast differentiation, GO:0003674: molecular_function, GO:0005515: protein binding, GO:0005576: extracellular region, GO:0005615: extracellular space, GO:0033687: osteoblast proliferation, GO:0045671: negative regulation of osteoclast differentiation, GO:0048539: bone marrow development	8.63028	8.91164	8.54638	8.43281	9.69655	2.07289	8.69645	2.41555e-05	0.00683602	9.72701	9.6737	9.68893	9.19506	1.46984	4.08718	0.00330324	0.0594164	9.01379	9.26456	9.30682
67867	123355	Lrrc28	leucine rich repeat containing 28	7 C		GO:0003674: molecular_function, GO:0005515: protein binding, GO:0005575: cellular_component, GO:0008150: biological_process	6.1083	6.28985	6.07699	5.95805	6.36134	1.18667	2.59482	0.0319309	0.179067	6.37004	6.31259	6.40139	6.44586	1.26128	3.05395	0.0152282	0.153767	6.45767	6.30986	6.57007
16987	4047	Lss	lanosterol synthase	10 C1	00100: Steroid biosynthesis, 01100: Metabolic pathways	GO:0000250: lanosterol synthase activity, GO:0000250: lanosterol synthase activity, GO:0003824: catalytic activity, GO:0005783: endoplasmic reticulum, GO:0005792: microsome, GO:0006694: steroid biosynthetic process, GO:0006695: cholesterol biosynthetic process, GO:0008610: lipid biosynthetic process, GO:0016020: membrane, GO:0016125: sterol metabolic process, GO:0016853: isomerase activity, GO:00…	6.27769	6.42058	6.26548	6.14701	6.54606	1.20305	2.7446	0.0253208	0.157099	6.63356	6.57998	6.42466	7.08818	1.76608	6.07251	0.000267579	0.011313	7.36697	6.89705	7.00051
17068	8581	Ly6d	lymphocyte antigen 6 complex, locus D	15 D3		GO:0005886: plasma membrane, GO:0009986: cell surface, GO:0016020: membrane, GO:0030098: lymphocyte differentiation, GO:0031225: anchored to membrane	6.00905	5.86419	6.01919	6.14376	6.23786	1.1691	2.47873	0.0382494	0.199593	6.16199	6.29666	6.25494	6.49438	1.39849	4.81199	0.00123656	0.0306468	6.61848	6.47124	6.39343
226791	127018	Lyplal1	lysophospholipase-like 1	1 H5		GO:0003674: molecular_function, GO:0005575: cellular_component, GO:0005737: cytoplasm, GO:0008150: biological_process, GO:0016787: hydrolase activity	6.91402	6.92575	6.85803	6.95829	7.16037	1.18753	3.06327	0.015546	0.116331	7.27252	7.09927	7.10934	7.49006	1.49178	7.19406	8.1154e-05	0.00517266	7.57839	7.47789	7.4139
93730	54585	Lztfl1	leucine zipper transcription factor-like 1	9 F		GO:0003674: molecular_function, GO:0005575: cellular_component, GO:0008150: biological_process	7.60378	7.66266	7.66704	7.48162	7.81594	1.15703	2.5533	0.034059	0.186111	7.78644	7.88401	7.77739	7.85694	1.19086	2.89168	0.0195796	0.17936	7.77486	7.86682	7.92913
26399	5608	Map2k6	mitogen-activated protein kinase kinase 6	11 E1	04010: MAPK signaling pathway, 04620: Toll-like receptor signaling pathway, 04664: Fc epsilon RI signaling pathway, 04912: GnRH signaling pathway, 05014: Amyotrophic lateral sclerosis (ALS)	GO:0000165: MAPKKK cascade, GO:0000166: nucleotide binding, GO:0000187: activation of MAPK activity, GO:0000187: activation of MAPK activity, GO:0004672: protein kinase activity, GO:0004674: protein serine/threonine kinase activity, GO:0004713: protein tyrosine kinase activity, GO:0005515: protein binding, GO:0005524: ATP binding, GO:0006468: protein amino acid phosphorylation, GO:0006468: protei…	5.94721	6.17628	5.79602	5.86933	6.68422	1.65615	6.85573	0.000131573	0.0119855	6.68432	6.72709	6.64125	6.42778	1.38722	4.32529	0.00237171	0.047535	6.34357	6.4624	6.47736
26408	4217	Map3k5	mitogen-activated protein kinase kinase kinase 5	10 A3	04010: MAPK signaling pathway, 04141: Protein processing in endoplasmic reticulum, 04722: Neurotrophin signaling pathway, 05014: Amyotrophic lateral sclerosis (ALS)	GO:0000166: nucleotide binding, GO:0000187: activation of MAPK activity, GO:0004672: protein kinase activity, GO:0004674: protein serine/threonine kinase activity, GO:0004709: MAP kinase kinase kinase activity, GO:0005515: protein binding, GO:0005524: ATP binding, GO:0006468: protein amino acid phosphorylation, GO:0006915: apoptosis, GO:0016301: kinase activity, GO:0016740: transferase activity, …	7.85099	7.92844	7.77433	7.85021	8.08915	1.18049	2.78756	0.0236976	0.151073	8.04681	8.20917	8.01148	8.10845	1.19499	3.19967	0.0121779	0.134162	8.03935	8.12403	8.16199
217588	51562	Mbip	MAP3K12 binding inhibitory protein 1	12 C1		GO:0005515: protein binding, GO:0005634: nucleus, GO:0005634: nucleus, GO:0005737: cytoplasm, GO:0008150: biological_process	6.89487	6.91553	6.90862	6.86045	7.19944	1.23613	4.04803	0.00371117	0.0527593	7.12032	7.2796	7.1984	7.12616	1.17421	3.13641	0.0134152	0.143013	7.07447	7.12776	7.17626
72852	153364	Mblac2	metallo-beta-lactamase domain containing 2	13 C3		GO:0016787: hydrolase activity, GO:0046872: metal ion binding	5.95829	6.25313	5.71576	5.90598	6.37638	1.32215	3.07753	0.0152137	0.114752	6.41102	6.26577	6.45236	6.60986	1.55309	4.91244	0.00108571	0.0280343	6.68118	6.55502	6.59338
72096	399818	Mettl10	methyltransferase like 10	7 F4		GO:0003674: molecular_function, GO:0005575: cellular_component, GO:0008150: biological_process, GO:0008152: metabolic process, GO:0008168: methyltransferase activity, GO:0016740: transferase activity	6.34016	6.43527	6.33447	6.25075	6.81873	1.39964	4.36359	0.00241357	0.0417847	6.82899	6.6219	7.00529	6.60542	1.201	3.18621	0.0124307	0.136141	6.61707	6.53591	6.66329
211798	84804	Mfsd9	major facilitator superfamily domain containing 9	1 B		GO:0003674: molecular_function, GO:0005575: cellular_component, GO:0006810: transport, GO:0008150: biological_process, GO:0015520: tetracycline:hydrogen antiporter activity, GO:0015904: tetracycline transport, GO:0016020: membrane, GO:0016021: integral to membrane, GO:0046677: response to antibiotic, GO:0055085: transmembrane transport	5.45295	5.40371	5.4505	5.50465	5.62396	1.12606	2.30446	0.0501894	0.235367	5.6671	5.65111	5.55368	5.8306	1.29939	4.94602	0.00103985	0.027383	5.89486	5.81449	5.78245
723892		Mir100	microRNA 100	9			5.55978	5.78886	5.42618	5.4643	6.23272	1.58533	6.14687	0.000277387	0.0160862	6.26045	6.14951	6.28821	6.03145	1.38732	3.46189	0.00819397	0.106763	5.78743	6.15911	6.14781
723893		Mir10a	microRNA 10a	11			3.30769	3.63748	3.14446	3.14113	4.08566	1.69458	5.521	0.000563997	0.0216471	4.09992	4.18102	3.97605	3.86444	1.45429	3.91389	0.00422577	0.0693138	3.83063	3.77049	3.9922
387149		Mir130a	microRNA 130a	2			3.13987	3.04649	3.18232	3.1908	3.40329	1.20075	3.14421	0.0137558	0.108619	3.47205	3.44152	3.29631	3.47376	1.2631	3.49071	0.00784872	0.103729	3.46628	3.33689	3.6181
387158		Mir140	microRNA 140	8			6.56003	6.28086	6.72796	6.67127	7.31721	1.69239	4.72346	0.00150441	0.0329187	7.45133	7.48351	7.01681	6.96598	1.31527	3.17537	0.0126384	0.137352	6.86333	6.95755	7.07706
723924		Mir218-2	microRNA 218-2	11			5.95518	5.88343	6.12766	5.85446	6.23528	1.2153	2.47268	0.0386113	0.200646	6.11898	6.42575	6.16111	6.24456	1.21776	3.11442	0.0138755	0.14558	6.21827	6.26988	6.24552
723899		Mir365-1	microRNA 365-1	16			7.09056	6.9395	7.26028	7.0719	7.45347	1.28173	3.69005	0.00615322	0.0700511	7.38498	7.5296	7.44582	7.49677	1.32101	4.03624	0.00354971	0.0621126	7.40425	7.54138	7.5447
735278		Mir701	microRNA 701	5			4.63661	4.82678	4.6284	4.45466	5.19436	1.46873	4.74429	0.00146467	0.0327582	5.27828	5.02534	5.27945	4.97511	1.26439	2.65664	0.0282805	0.2206	4.75822	5.09384	5.07328
723965		Mirlet7a-2	microRNA let7a-2	9			4.3878	4.60962	4.11889	4.4349	5.10161	1.64845	4.07776	0.00356149	0.0517854	5.17493	5.36646	4.76345	4.76625	1.29675	2.54705	0.0336044	0.242942	4.64794	4.6418	5.00902
75739	143098	Mpp7	membrane protein, palmitoylated 7 (MAGUK p55 subfamily member 7)	18 A1		GO:0003674: molecular_function, GO:0005515: protein binding, GO:0005575: cellular_component, GO:0005923: tight junction, GO:0008150: biological_process, GO:0016020: membrane, GO:0030054: cell junction	6.8172	6.78013	6.95054	6.72094	7.23621	1.33952	3.94691	0.00427295	0.0569681	7.35242	7.30651	7.0497	7.08464	1.2031	2.81877	0.0219363	0.192317	7.0234	7.0234	7.20712
93734	255027	Mpv17l	Mpv17 transgene, kidney disease mutant-like	16 A1	04146: Peroxisome	GO:0003674: molecular_function, GO:0005575: cellular_component, GO:0005737: cytoplasm, GO:0005739: mitochondrion, GO:0005777: peroxisome, GO:0008150: biological_process, GO:0016020: membrane, GO:0016021: integral to membrane	6.83083	6.94812	6.89848	6.6459	7.56464	1.66001	6.92092	0.000123203	0.0119137	7.69155	7.54922	7.45314	7.16567	1.25803	3.22848	0.0116545	0.131355	7.05013	7.22431	7.22256
116871	57504	Mta3	metastasis associated 3	17 E4		GO:0003674: molecular_function, GO:0003677: DNA binding, GO:0003700: sequence-specific DNA binding transcription factor activity, GO:0005634: nucleus, GO:0005634: nucleus, GO:0005737: cytoplasm, GO:0005737: cytoplasm, GO:0006355: regulation of transcription, DNA-dependent, GO:0008150: biological_process, GO:0008270: zinc ion binding, GO:0043565: sequence-specific DNA binding, GO:0046872: metal io…	8.74816	8.81108	8.79398	8.63941	9.13676	1.30945	4.4391	0.00218221	0.0397518	9.10683	9.05366	9.24979	9.01211	1.19948	3.23073	0.0116147	0.131268	8.96155	9.02138	9.0534
17754	4130	Mtap1a	microtubule-associated protein 1 A	2 E5		GO:0003779: actin binding, GO:0005515: protein binding, GO:0005829: cytosol, GO:0005874: microtubule, GO:0005875: microtubule associated complex, GO:0007026: negative regulation of microtubule depolymerization, GO:0007605: sensory perception of sound	8.13456	8.11104	8.18918	8.10345	8.58823	1.37925	4.00782	0.00392442	0.0541404	8.74481	8.68148	8.3384	8.50752	1.30461	3.22901	0.0116451	0.131355	8.24992	8.62239	8.65025
77116	8898	Mtmr2	myotubularin related protein 2	9 A1	00051: Fructose and mannose metabolism, 00730: Thiamine metabolism, 00740: Riboflavin metabolism, 01100: Metabolic pathways	GO:0004437: inositol or phosphatidylinositol phosphatase activity, GO:0004725: protein tyrosine phosphatase activity, GO:0005737: cytoplasm, GO:0005737: cytoplasm, GO:0005774: vacuolar membrane, GO:0016020: membrane, GO:0016311: dephosphorylation, GO:0016311: dephosphorylation, GO:0016787: hydrolase activity, GO:0016791: phosphatase activity, GO:0042803: protein homodimerization activity, GO:0051…	7.31604	7.3794	7.29506	7.27365	7.50291	1.13821	2.5379	0.0348843	0.188498	7.56271	7.47379	7.47222	7.5688	1.1942	2.79291	0.0228408	0.196565	7.70339	7.44029	7.56271
211401	9788	Mtss1	metastasis suppressor 1	15 D1		GO:0003779: actin binding, GO:0003779: actin binding, GO:0005737: cytoplasm, GO:0005737: cytoplasm, GO:0005856: cytoskeleton, GO:0007015: actin filament organization, GO:0007165: signal transduction, GO:0007399: nervous system development, GO:0007517: muscle organ development, GO:0008093: cytoskeletal adaptor activity, GO:0017124: SH3 domain binding, GO:0030041: actin filament polymerization, GO:…	8.10318	8.22141	8.10225	7.98587	8.55666	1.37056	4.52668	0.00194356	0.0375176	8.68191	8.58237	8.40571	8.50112	1.31752	4.13007	0.00311	0.0574193	8.39129	8.49058	8.62147
17826	23625	Mtvr2	mammary tumor virus receptor 2	19 A		GO:0004872: receptor activity	8.34171	8.35563	8.41415	8.25535	8.52715	1.13721	2.27333	0.0526856	0.242308	8.56689	8.43275	8.58181	8.55138	1.15553	2.66868	0.0277504	0.218415	8.52709	8.52995	8.59711
382793		Mtx3	metaxin 3	13 C3		GO:0003674: molecular_function, GO:0005575: cellular_component, GO:0008150: biological_process	6.63621	6.74514	6.6713	6.49219	6.92345	1.21719	3.33806	0.0102929	0.0922188	6.89675	6.92168	6.95191	7.07164	1.34885	4.95208	0.00103178	0.0272722	7.04145	7.09195	7.08153
70603	4595	Mutyh	mutY homolog (E. coli)	4 C7	03410: Base excision repair	GO:0003824: catalytic activity, GO:0004519: endonuclease activity, GO:0005622: intracellular, GO:0005634: nucleus, GO:0005634: nucleus, GO:0005739: mitochondrion, GO:0005739: mitochondrion, GO:0006281: DNA repair, GO:0006281: DNA repair, GO:0006284: base-excision repair, GO:0006974: response to DNA damage stimulus, GO:0006979: response to oxidative stress, GO:0008152: metabolic process, GO:001678…	6.20274	6.19314	6.26702	6.14805	6.57372	1.29719	3.94717	0.00427138	0.0569681	6.43157	6.73125	6.55832	6.45103	1.19008	2.77882	0.0233499	0.198957	6.32848	6.44661	6.57799
77579	4628	Myh10	myosin, heavy polypeptide 10, non-muscle	11 B3	04530: Tight junction, 04810: Regulation of actin cytoskeleton, 05416: Viral myocarditis	GO:0000146: microfilament motor activity, GO:0000166: nucleotide binding, GO:0000281: cytokinesis after mitosis, GO:0000281: cytokinesis after mitosis, GO:0001701: in utero embryonic development, GO:0001725: stress fiber, GO:0001725: stress fiber, GO:0001725: stress fiber, GO:0001764: neuron migration, GO:0001778: plasma membrane repair, GO:0003774: motor activity, GO:0003779: actin binding, GO:0…	9.97721	10.0071	10.0544	9.87008	10.5426	1.48049	6.31267	0.000231757	0.0148279	10.6476	10.5527	10.4274	10.2359	1.19777	2.72334	0.0254695	0.209693	10.0899	10.3302	10.2877
216459	140465	Myl6b	myosin, light polypeptide 6B	10 D3	04270: Vascular smooth muscle contraction	GO:0003774: motor activity, GO:0003774: motor activity, GO:0005509: calcium ion binding, GO:0006936: muscle contraction, GO:0007519: skeletal muscle tissue development, GO:0008152: metabolic process, GO:0008307: structural constituent of muscle, GO:0016459: myosin complex, GO:0016459: myosin complex, GO:0016461: unconventional myosin complex, GO:0030049: muscle filament sliding	5.23659	5.20579	5.15667	5.3473	5.50668	1.20772	2.80448	0.0230879	0.148407	5.66617	5.42449	5.42938	5.62102	1.30731	3.91396	0.00422534	0.0693138	5.68557	5.71727	5.46022
56441	24142	Nat6	N-acetyltransferase 6	9 F1		GO:0003674: molecular_function, GO:0005575: cellular_component, GO:0005737: cytoplasm, GO:0008080: N-acetyltransferase activity, GO:0008150: biological_process, GO:0008152: metabolic process, GO:0008415: acyltransferase activity, GO:0016740: transferase activity	8.20057	8.11085	8.27872	8.21213	8.44569	1.18938	2.40081	0.0431871	0.215327	8.63865	8.37547	8.32295	8.43351	1.17509	2.76997	0.0236753	0.200522	8.34466	8.50026	8.45562
211329	135112	Ncoa7	nuclear receptor coactivator 7	10 A4		GO:0003674: molecular_function, GO:0005575: cellular_component, GO:0005634: nucleus, GO:0006350: transcription, GO:0008150: biological_process, GO:0016998: cell wall macromolecule catabolic process, GO:0045449: regulation of transcription	7.00242	7.03797	6.95686	7.01244	7.1979	1.14488	2.81521	0.0227097	0.14718	7.19699	7.1761	7.2206	7.3045	1.23433	3.72641	0.00554274	0.0822115	7.41239	7.25573	7.24538
23956	4759	Neu2	neuraminidase 2	1 D	00511: Other glycan degradation, 00600: Sphingolipid metabolism	GO:0004308: exo-alpha-sialidase activity, GO:0004308: exo-alpha-sialidase activity, GO:0005737: cytoplasm, GO:0005737: cytoplasm, GO:0005829: cytosol, GO:0008152: metabolic process, GO:0010831: positive regulation of myotube differentiation, GO:0016787: hydrolase activity, GO:0016798: hydrolase activity, acting on glycosyl bonds, GO:0045663: positive regulation of myoblast differentiation	4.54583	4.65151	4.48508	4.50089	5.04726	1.41926	5.00067	0.00105885	0.0280864	4.86448	5.14596	5.13135	4.79709	1.1918	2.65155	0.0285077	0.221478	4.65151	4.90138	4.83839
18021	4775	Nfatc3	nuclear factor of activated T-cells, cytoplasmic, calcineurin-dependent 3	8 D	04310: Wnt signaling pathway, 04360: Axon guidance, 04370: VEGF signaling pathway, 04650: Natural killer cell mediated cytotoxicity, 04660: T cell receptor signaling pathway, 04662: B cell receptor signaling pathway	GO:0003677: DNA binding, GO:0003677: DNA binding, GO:0003682: chromatin binding, GO:0003700: sequence-specific DNA binding transcription factor activity, GO:0003700: sequence-specific DNA binding transcription factor activity, GO:0005515: protein binding, GO:0005634: nucleus, GO:0005634: nucleus, GO:0005634: nucleus, GO:0005737: cytoplasm, GO:0005737: cytoplasm, GO:0005829: cytosol, GO:0006350: t…	8.04598	8.26673	7.9803	7.8909	8.3269	1.20818	2.60847	0.0312617	0.177422	8.33566	8.25782	8.38723	8.37465	1.24923	2.98442	0.0169549	0.164399	8.30967	8.35215	8.46212
18027	4774	Nfia	nuclear factor I/A	4 C4-C6		GO:0003677: DNA binding, GO:0003677: DNA binding, GO:0003677: DNA binding, GO:0003700: sequence-specific DNA binding transcription factor activity, GO:0005622: intracellular, GO:0005634: nucleus, GO:0005634: nucleus, GO:0006260: DNA replication, GO:0006350: transcription, GO:0006355: regulation of transcription, DNA-dependent, GO:0010552: positive regulation of gene-specific transcription from RN…	9.53795	9.60555	9.55823	9.45007	9.8647	1.25447	3.96066	0.00419149	0.0564495	9.94678	9.87555	9.77176	9.75833	1.16422	2.79567	0.0227424	0.19619	9.70903	9.77306	9.7929
59007	55768	Ngly1	N-glycanase 1	14 A2	04141: Protein processing in endoplasmic reticulum	GO:0000224: peptide-N4-(N-acetyl-beta-glucosaminyl)asparagine amidase activity, GO:0000224: peptide-N4-(N-acetyl-beta-glucosaminyl)asparagine amidase activity, GO:0005515: protein binding, GO:0005515: protein binding, GO:0005634: nucleus, GO:0005737: cytoplasm, GO:0005737: cytoplasm, GO:0006516: glycoprotein catabolic process, GO:0006516: glycoprotein catabolic process, GO:0008152: metabolic proc…	6.9732	7.08242	6.93981	6.89737	7.17892	1.1518	2.59651	0.0318471	0.179	7.22351	7.16341	7.14984	7.25459	1.21437	3.33776	0.00987424	0.120383	7.25343	7.18895	7.32139
18082	8508	Nipsnap1	4-nitrophenylphosphatase domain and non-neuronal SNAP25-like protein homolog 1 (C. elegans)	11 A1		GO:0003674: molecular_function, GO:0005739: mitochondrion, GO:0005743: mitochondrial inner membrane, GO:0008150: biological_process	6.30335	6.35847	6.35974	6.19183	6.65245	1.2735	4.07763	0.00356215	0.0517854	6.74093	6.65332	6.56309	7.26369	1.96697	7.06198	9.27114e-05	0.00562228	7.57588	7.06819	7.147
14815	2908	Nr3c1	nuclear receptor subfamily 3, group C, member 1	18 B3	04080: Neuroactive ligand-receptor interaction	GO:0003677: DNA binding, GO:0003677: DNA binding, GO:0003677: DNA binding, GO:0003682: chromatin binding, GO:0003690: double-stranded DNA binding, GO:0003700: sequence-specific DNA binding transcription factor activity, GO:0003700: sequence-specific DNA binding transcription factor activity, GO:0003707: steroid hormone receptor activity, GO:0004872: receptor activity, GO:0004879: ligand-dependent…	8.06139	8.37283	7.96174	7.8496	8.54653	1.38315	3.64509	0.00656512	0.0724998	8.61338	8.52594	8.50027	8.44618	1.29272	2.73684	0.0249358	0.207185	8.50202	8.3016	8.53491
18203	123803	Ntan1	N-terminal Asn amidase	16 A1		GO:0005634: nucleus, GO:0005737: cytoplasm, GO:0005737: cytoplasm, GO:0007613: memory, GO:0008152: metabolic process, GO:0008344: adult locomotory behavior, GO:0008418: protein N-terminal asparagine amidohydrolase activity, GO:0016787: hydrolase activity	7.34921	7.51973	7.44149	7.0864	7.69013	1.25759	2.82175	0.0224825	0.146288	7.76959	7.59862	7.70219	7.77508	1.33331	3.56052	0.0070749	0.0961947	7.80806	7.69518	7.82199
18205	4908	Ntf3	neurotrophin 3	6 F3	04010: MAPK signaling pathway, 04722: Neurotrophin signaling pathway	GO:0005102: receptor binding, GO:0005165: neurotrophin receptor binding, GO:0005166: neurotrophin p75 receptor binding, GO:0005515: protein binding, GO:0005576: extracellular region, GO:0005576: extracellular region, GO:0005788: endoplasmic reticulum lumen, GO:0005886: plasma membrane, GO:0007274: neuromuscular synaptic transmission, GO:0007399: nervous system development, GO:0007403: glial cell …	8.97344	9.15239	8.91351	8.85442	9.53182	1.47778	4.31661	0.00257084	0.0431352	9.68238	9.6344	9.27866	9.32295	1.27512	2.97829	0.0171166	0.165437	9.1607	9.30289	9.50527
18213	4916	Ntrk3	neurotrophic tyrosine kinase, receptor, type 3	7 D3	04722: Neurotrophin signaling pathway	GO:0000166: nucleotide binding, GO:0001764: neuron migration, GO:0004672: protein kinase activity, GO:0004713: protein tyrosine kinase activity, GO:0004714: transmembrane receptor protein tyrosine kinase activity, GO:0004872: receptor activity, GO:0005030: neurotrophin receptor activity, GO:0005030: neurotrophin receptor activity, GO:0005515: protein binding, GO:0005515: protein binding, GO:00055…	9.63275	9.64061	9.73585	9.52177	10.0626	1.34619	4.93474	0.00114993	0.0290925	10.144	10.07	9.97384	10.0818	1.36396	5.11174	0.000842317	0.023586	10.0129	10.166	10.0664
237082	55916	Nxt2	nuclear transport factor 2-like export factor 2	X F2		GO:0005515: protein binding, GO:0005575: cellular_component, GO:0005622: intracellular, GO:0005634: nucleus, GO:0005737: cytoplasm, GO:0006810: transport, GO:0008150: biological_process, GO:0015031: protein transport, GO:0051028: mRNA transport	7.32555	7.59447	7.27122	7.11096	7.77221	1.35113	3.55074	0.00752803	0.0783631	7.87074	7.71074	7.73515	7.79681	1.38051	3.29394	0.0105511	0.124421	7.80312	7.60532	7.982
258220		Olfr1148	olfactory receptor 1148	2 D		GO:0004871: signal transducer activity, GO:0004872: receptor activity, GO:0004930: G-protein coupled receptor activity, GO:0004984: olfactory receptor activity, GO:0007165: signal transduction, GO:0007165: signal transduction, GO:0007186: G-protein coupled receptor protein signaling pathway, GO:0007186: G-protein coupled receptor protein signaling pathway, GO:0007608: sensory perception of smell,…	5.58002	5.49392	5.42192	5.8242	5.91951	1.25978	2.72837	0.0259635	0.159316	5.75903	6.02654	5.97296	5.96967	1.31415	2.57826	0.031992	0.236184	6.25822	5.87359	5.7772
23967	130497	Osr1	odd-skipped related 1 (Drosophila)	12 A1.1		GO:0001656: metanephros development, GO:0001657: ureteric bud development, GO:0001823: mesonephros development, GO:0003676: nucleic acid binding, GO:0005622: intracellular, GO:0005634: nucleus, GO:0007507: heart development, GO:0008270: zinc ion binding, GO:0008406: gonad development, GO:0010628: positive regulation of gene expression, GO:0030857: negative regulation of epithelial cell differenti…	9.78573	9.98202	9.79935	9.57581	10.6664	1.83041	7.99727	4.43189e-05	0.00795371	10.7047	10.706	10.5884	10.3276	1.4672	3.31865	0.0101637	0.122154	9.98405	10.5659	10.4328
114774	5074	Pawr	PRKC, apoptosis, WT1, regulator	10 D1		GO:0005515: protein binding, GO:0005634: nucleus, GO:0005634: nucleus, GO:0005737: cytoplasm, GO:0005737: cytoplasm, GO:0006350: transcription, GO:0006915: apoptosis, GO:0030889: negative regulation of B cell proliferation, GO:0042094: interleukin-2 biosynthetic process, GO:0042130: negative regulation of T cell proliferation, GO:0042986: positive regulation of amyloid precursor protein biosynthe…	8.36256	8.43883	8.43825	8.21061	8.92742	1.47628	6.27944	0.000240192	0.0150831	9.00114	8.91063	8.8705	8.69314	1.26376	2.63827	0.0291092	0.223937	8.43695	8.83606	8.80642
319263	115294	Pcmtd1	protein-L-isoaspartate (D-aspartate) O-methyltransferase domain containing 1	1 A1		GO:0003674: molecular_function, GO:0004719: protein-L-isoaspartate (D-aspartate) O-methyltransferase activity, GO:0005575: cellular_component, GO:0005737: cytoplasm, GO:0006464: protein modification process, GO:0008150: biological_process, GO:0008168: methyltransferase activity, GO:0016740: transferase activity	7.59384	7.75914	7.52272	7.49966	7.82978	1.17439	2.56073	0.0336679	0.184938	7.84929	7.76287	7.87719	7.86301	1.20281	2.73349	0.0250673	0.207752	7.93658	7.75509	7.89736
18552	5125	Pcsk5	proprotein convertase subtilisin/kexin type 5	19 B		GO:0001822: kidney development, GO:0004175: endopeptidase activity, GO:0004252: serine-type endopeptidase activity, GO:0004252: serine-type endopeptidase activity, GO:0005576: extracellular region, GO:0005615: extracellular space, GO:0005794: Golgi apparatus, GO:0006508: proteolysis, GO:0007507: heart development, GO:0007566: embryo implantation, GO:0008233: peptidase activity, GO:0008236: serine…	7.1892	7.29313	7.25921	7.01525	7.72629	1.45643	4.23672	0.00286428	0.0453689	7.78406	7.90737	7.48745	7.60178	1.33026	3.81851	0.00484819	0.0751663	7.44863	7.64136	7.71536
18569	27250	Pdcd4	programmed cell death 4	19 D2		GO:0003723: RNA binding, GO:0005515: protein binding, GO:0005634: nucleus, GO:0005737: cytoplasm, GO:0006915: apoptosis	8.68856	8.77925	8.6467	8.63973	9.33438	1.57816	5.17234	0.000856579	0.025752	9.08014	9.35183	9.57118	9.11731	1.3462	5.12821	0.000825041	0.023343	9.12061	9.03277	9.19854
56421	5214	Pfkp	phosphofructokinase, platelet	13 A1	00010: Glycolysis / Gluconeogenesis, 00030: Pentose phosphate pathway, 00051: Fructose and mannose metabolism, 00052: Galactose metabolism, 01100: Metabolic pathways	GO:0000166: nucleotide binding, GO:0003872: 6-phosphofructokinase activity, GO:0003872: 6-phosphofructokinase activity, GO:0003872: 6-phosphofructokinase activity, GO:0005524: ATP binding, GO:0005524: ATP binding, GO:0005625: soluble fraction, GO:0005737: cytoplasm, GO:0005829: cytosol, GO:0005945: 6-phosphofructokinase complex, GO:0005945: 6-phosphofructokinase complex, GO:0006002: fructose 6-ph…	8.81365	8.79124	8.90651	8.7432	9.05296	1.18293	2.518	0.0359809	0.192318	9.19251	9.05919	8.90718	9.08336	1.20701	2.95173	0.0178357	0.169911	9.21689	9.04858	8.98462
53328	10857	Pgrmc1	progesterone receptor membrane component 1	X A3.3		GO:0004872: receptor activity, GO:0005496: steroid binding, GO:0005783: endoplasmic reticulum, GO:0005792: microsome, GO:0008289: lipid binding, GO:0016020: membrane, GO:0016021: integral to membrane, GO:0020037: heme binding	8.82739	8.91947	8.88364	8.67905	9.23817	1.33059	3.91953	0.0044403	0.0581762	9.37606	9.25881	9.07964	9.21493	1.30505	4.36901	0.00223376	0.0457199	9.18426	9.19956	9.26096
218194	221692	Phactr1	phosphatase and actin regulator 1	13 A4		GO:0003779: actin binding, GO:0004864: phosphoprotein phosphatase inhibitor activity, GO:0005737: cytoplasm, GO:0008157: protein phosphatase 1 binding, GO:0030054: cell junction, GO:0042325: regulation of phosphorylation, GO:0045202: synapse, GO:0045202: synapse	7.41772	7.38054	7.49372	7.3789	7.9967	1.49521	6.96089	0.000118362	0.0117373	8.04523	8.06555	7.87931	7.77428	1.28708	3.31025	0.0102937	0.12309	7.57802	7.96338	7.78145
18675	5251	Phex	phosphate regulating gene with homologies to endopeptidases on the X chromosome (hypophosphatemia, vitamin D resistant rickets)	X F4		GO:0004222: metalloendopeptidase activity, GO:0006508: proteolysis, GO:0008233: peptidase activity, GO:0008237: metallopeptidase activity, GO:0016020: membrane, GO:0016021: integral to membrane, GO:0016787: hydrolase activity, GO:0031214: biomineral tissue development, GO:0046872: metal ion binding	5.64632	5.80381	5.74544	5.3897	6.48068	1.79562	4.91034	0.00118579	0.0296099	6.13199	6.72417	6.58589	6.13735	1.40949	3.16354	0.0128691	0.139148	5.85038	6.20024	6.36144
71838	51533	Phf7	PHD finger protein 7	14 B		GO:0003674: molecular_function, GO:0005515: protein binding, GO:0005575: cellular_component, GO:0005634: nucleus, GO:0008150: biological_process, GO:0008270: zinc ion binding, GO:0046872: metal ion binding	5.20895	5.30302	5.1318	5.19203	5.39771	1.13969	2.27224	0.0527758	0.242513	5.4486	5.30029	5.44424	5.61346	1.32826	3.88324	0.00441594	0.0708452	5.78664	5.44424	5.60951
110094	5256	Phka2	phosphorylase kinase alpha 2	X F3-F4	04020: Calcium signaling pathway, 04910: Insulin signaling pathway	GO:0003824: catalytic activity, GO:0004339: glucan 1,4-alpha-glucosidase activity, GO:0005516: calmodulin binding, GO:0005886: plasma membrane, GO:0005975: carbohydrate metabolic process, GO:0005976: polysaccharide metabolic process, GO:0005977: glycogen metabolic process, GO:0016020: membrane, GO:0016301: kinase activity	8.30104	8.33132	8.26234	8.30946	8.46862	1.12307	2.42587	0.0415325	0.209937	8.46561	8.44419	8.49607	8.74773	1.36397	5.73188	0.000396181	0.0147267	8.80852	8.6591	8.77556
94227	51050	Pi15	peptidase inhibitor 15	1 A4		GO:0005576: extracellular region, GO:0030414: peptidase inhibitor activity	8.96065	9.28363	8.87305	8.72528	9.84802	1.83628	5.61884	0.000503087	0.0208888	10.0751	9.75222	9.71678	9.45197	1.39218	3.26764	0.0109806	0.12701	9.27227	9.5797	9.50395
55981	9488	Pigb	phosphatidylinositol glycan anchor biosynthesis, class B	9 D	00563: Glycosylphosphatidylinositol(GPI)-anchor biosynthesis, 01100: Metabolic pathways	GO:0003674: molecular_function, GO:0005783: endoplasmic reticulum, GO:0005789: endoplasmic reticulum membrane, GO:0006505: GPI anchor metabolic process, GO:0006506: GPI anchor biosynthetic process, GO:0016020: membrane, GO:0016021: integral to membrane, GO:0016740: transferase activity, GO:0016757: transferase activity, transferring glycosyl groups, GO:0031227: intrinsic to endoplasmic reticulum …	7.02263	7.12282	7.01288	6.93219	7.3717	1.27299	4.20054	0.0030089	0.0467889	7.38798	7.29047	7.43664	7.2711	1.18871	2.69288	0.0267156	0.214504	7.14664	7.29236	7.37429
18795	23236	Plcb1	phospholipase C, beta 1	2 F3	00562: Inositol phosphate metabolism, 01100: Metabolic pathways, 04020: Calcium signaling pathway, 04062: Chemokine signaling pathway, 04070: Phosphatidylinositol signaling system, 04270: Vascular smooth muscle contraction, 04310: Wnt signaling pathway, 04540: Gap junction, 04720: Long-term potentiation, 04730: Long-term depression, 04912: GnRH signaling pathway, 04916: Melanogenesis, 04970: Sali…	GO:0004435: phosphoinositide phospholipase C activity, GO:0004435: phosphoinositide phospholipase C activity, GO:0004629: phospholipase C activity, GO:0004871: signal transducer activity, GO:0005509: calcium ion binding, GO:0005624: membrane fraction, GO:0005737: cytoplasm, GO:0005829: cytosol, GO:0006629: lipid metabolic process, GO:0007165: signal transduction, GO:0008081: phosphoric diester hy…	7.34804	7.35088	7.48218	7.21105	7.73006	1.30403	3.59209	0.00708868	0.0759502	7.86462	7.7582	7.56736	7.646	1.22852	2.96017	0.0176039	0.168383	7.51163	7.6907	7.73566
240023	154197	Pnldc1	poly(A)-specific ribonuclease (PARN)-like domain containing 1	17 A1		GO:0003674: molecular_function, GO:0005575: cellular_component, GO:0008150: biological_process	7.00209	6.92043	7.2382	6.84765	7.59609	1.50583	4.60414	0.00175597	0.0354619	7.71803	7.67192	7.39832	7.59369	1.50094	4.8261	0.00121406	0.0301426	7.44263	7.62065	7.71778
26447	11201	Poli	polymerase (DNA directed), iota	18 E2		GO:0003677: DNA binding, GO:0003684: damaged DNA binding, GO:0003887: DNA-directed DNA polymerase activity, GO:0003887: DNA-directed DNA polymerase activity, GO:0005634: nucleus, GO:0006260: DNA replication, GO:0006281: DNA repair, GO:0006974: response to DNA damage stimulus, GO:0008152: metabolic process, GO:0016740: transferase activity, GO:0016779: nucleotidyltransferase activity, GO:0046872: …	6.54434	6.61129	6.53074	6.49098	6.79793	1.19277	3.20936	0.0124721	0.102697	6.83288	6.85828	6.70262	6.79502	1.19029	3.09689	0.0142541	0.147438	6.84104	6.7012	6.84282
19009	5463	Pou6f1	POU domain, class 6, transcription factor 1	15 F1		GO:0003677: DNA binding, GO:0003677: DNA binding, GO:0003677: DNA binding, GO:0003700: sequence-specific DNA binding transcription factor activity, GO:0005634: nucleus, GO:0005634: nucleus, GO:0006350: transcription, GO:0006355: regulation of transcription, DNA-dependent, GO:0008150: biological_process, GO:0043565: sequence-specific DNA binding, GO:0043565: sequence-specific DNA binding, GO:00454…	6.74041	6.73957	6.74965	6.73202	7.01956	1.21451	3.80588	0.00521414	0.0644179	7.07003	6.93458	7.05406	7.01781	1.21273	3.74023	0.00543205	0.0811366	6.99651	7.08726	6.96966
105651		Ppp1r3e	protein phosphatase 1, regulatory (inhibitor) subunit 3E	14 C1		GO:0004721: phosphoprotein phosphatase activity, GO:0005979: regulation of glycogen biosynthetic process, GO:0005981: regulation of glycogen catabolic process, GO:0042587: glycogen granule	6.36675	6.27111	6.4524	6.37672	6.63252	1.20162	3.25752	0.0116047	0.0984479	6.55216	6.681	6.66438	6.64826	1.21971	2.67803	0.0273461	0.216494	6.83018	6.62789	6.48673
71978	5520	Ppp2r2a	protein phosphatase 2 (formerly 2A), regulatory subunit B (PR 52), alpha isoform	14 D1	04530: Tight junction, 05142: Chagas disease	GO:0000159: protein phosphatase type 2A complex, GO:0003674: molecular_function, GO:0005575: cellular_component, GO:0007165: signal transduction, GO:0008601: protein phosphatase type 2A regulator activity, GO:0043278: response to morphine	6.89014	7.06238	6.77388	6.83417	7.10868	1.15954	2.3504	0.0467192	0.22511	7.15634	7.0691	7.10061	7.15078	1.19429	2.70253	0.0263144	0.212852	7.17277	7.07823	7.20135
100043911		Ppp4r1l-ps	protein phosphatase 4, regulatory subunit 1-like, pseudogene	2 H4			5.8007	5.75871	5.86065	5.78274	6.11284	1.2413	4.32829	0.00253075	0.0427328	6.12519	6.14582	6.0675	6.01281	1.15905	2.65496	0.0283552	0.22072	6.08626	6.0254	5.92679
70673	63976	Prdm16	PR domain containing 16	4 E2		GO:0003676: nucleic acid binding, GO:0003677: DNA binding, GO:0003713: transcription coactivator activity, GO:0005515: protein binding, GO:0005622: intracellular, GO:0005634: nucleus, GO:0005634: nucleus, GO:0006350: transcription, GO:0008270: zinc ion binding, GO:0016481: negative regulation of transcription, GO:0016563: transcription activator activity, GO:0016564: transcription repressor activ…	8.08839	8.16929	8.16218	7.93369	8.70771	1.54166	5.2205	0.000807724	0.0249264	8.92018	8.67757	8.52538	8.57035	1.3935	5.27075	0.000690689	0.02115	8.5241	8.63763	8.54933
225518	93166	Prdm6	PR domain containing 6	18 D1		GO:0003676: nucleic acid binding, GO:0005622: intracellular, GO:0005634: nucleus, GO:0005634: nucleus, GO:0005694: chromosome, GO:0006350: transcription, GO:0008168: methyltransferase activity, GO:0008270: zinc ion binding, GO:0016481: negative regulation of transcription, GO:0016568: chromatin modification, GO:0016740: transferase activity, GO:0018024: histone-lysine N-methyltransferase activity…	7.70607	7.79627	7.8738	7.44813	8.45783	1.67209	6.33778	0.000225597	0.014688	8.54219	8.44475	8.38655	8.22378	1.42825	3.75369	0.00532659	0.0801254	8.00674	8.35487	8.30974
213389	56979	Prdm9	PR domain containing 9	17 A2		GO:0003676: nucleic acid binding, GO:0005622: intracellular, GO:0005634: nucleus, GO:0005654: nucleoplasm, GO:0005694: chromosome, GO:0006350: transcription, GO:0006355: regulation of transcription, DNA-dependent, GO:0007126: meiosis, GO:0007128: meiotic prophase I, GO:0008168: methyltransferase activity, GO:0008270: zinc ion binding, GO:0016568: chromatin modification, GO:0016571: histone methyl…	5.04685	5.11823	4.98174	5.0406	5.2582	1.16027	2.33078	0.0481706	0.22934	5.17516	5.18695	5.41249	5.60735	1.48428	4.96561	0.00101406	0.026938	5.84599	5.45465	5.5214
19075	5557	Prim1	DNA primase, p49 subunit	10 D3	00230: Purine metabolism, 00240: Pyrimidine metabolism, 01100: Metabolic pathways, 03030: DNA replication	GO:0003896: DNA primase activity, GO:0003899: DNA-directed RNA polymerase activity, GO:0005515: protein binding, GO:0005658: alpha DNA polymerase:primase complex, GO:0006260: DNA replication, GO:0006269: DNA replication, synthesis of RNA primer, GO:0006350: transcription, GO:0016740: transferase activity, GO:0016779: nucleotidyltransferase activity, GO:0046872: metal ion binding	4.80836	4.92739	4.82103	4.67667	5.2058	1.31527	4.38465	0.0023465	0.0411144	5.29122	5.12795	5.19825	5.18631	1.29637	4.34859	0.00229705	0.0466555	5.17128	5.21687	5.1708
18760	5587	Prkd1	protein kinase D1	12 C1		GO:0000166: nucleotide binding, GO:0004672: protein kinase activity, GO:0004674: protein serine/threonine kinase activity, GO:0004674: protein serine/threonine kinase activity, GO:0004697: protein kinase C activity, GO:0005524: ATP binding, GO:0005737: cytoplasm, GO:0006468: protein amino acid phosphorylation, GO:0016020: membrane, GO:0016301: kinase activity, GO:0016740: transferase activity, GO…	6.43753	6.38316	6.67545	6.25397	6.75583	1.23814	2.81104	0.0228561	0.147408	6.824	6.72174	6.72174	6.84797	1.31929	3.65473	0.00615642	0.0882831	6.88499	6.82124	6.83769
78004	222171	Prr15	proline rich 15	6 B3		GO:0003674: molecular_function, GO:0005575: cellular_component, GO:0007275: multicellular organismal development, GO:0008150: biological_process	5.61858	5.79394	5.72211	5.33969	6.30602	1.62581	3.67622	0.00627693	0.0708659	5.90347	6.46807	6.54651	6.22343	1.5136	4.37619	0.00221191	0.0454921	6.05402	6.22695	6.38931
69202	5763	Ptms	parathymosin	6 F2		GO:0005625: soluble fraction, GO:0005829: cytosol, GO:0008150: biological_process, GO:0008270: zinc ion binding	9.66119	9.55641	9.79689	9.63028	9.95175	1.22024	3.44981	0.00872645	0.0841859	9.95208	9.97703	9.92614	9.88361	1.16417	2.54578	0.0336717	0.243255	9.90442	9.91223	9.83417
19266		Ptprd	protein tyrosine phosphatase, receptor type, D	4 C3		GO:0004721: phosphoprotein phosphatase activity, GO:0004725: protein tyrosine phosphatase activity, GO:0004725: protein tyrosine phosphatase activity, GO:0004872: receptor activity, GO:0006470: protein amino acid dephosphorylation, GO:0016020: membrane, GO:0016021: integral to membrane, GO:0016311: dephosphorylation, GO:0016787: hydrolase activity, GO:0016791: phosphatase activity	8.83213	8.87166	8.88395	8.74078	9.16218	1.2598	3.52129	0.00785849	0.0800367	9.31535	9.13093	9.04026	9.30392	1.3863	5.84446	0.000347409	0.0136365	9.28104	9.37408	9.25663
19376	83871	Rab34	RAB34, member of RAS oncogene family	11 B5		GO:0000166: nucleotide binding, GO:0001726: ruffle, GO:0003924: GTPase activity, GO:0005525: GTP binding, GO:0005737: cytoplasm, GO:0005769: early endosome, GO:0005794: Golgi apparatus, GO:0006184: GTP catabolic process, GO:0006810: transport, GO:0006897: endocytosis, GO:0007264: small GTPase mediated signal transduction, GO:0015031: protein transport, GO:0019001: guanyl nucleotide binding	7.57046	7.64565	7.72043	7.34529	7.86111	1.21574	2.76019	0.0247188	0.154949	7.87596	7.86601	7.84138	7.89598	1.24785	2.83214	0.0214834	0.189538	8.02159	7.84582	7.82054
19340	9545	Rab3d	RAB3D, member RAS oncogene family	9 A2-A3		GO:0000166: nucleotide binding, GO:0005515: protein binding, GO:0005525: GTP binding, GO:0005739: mitochondrion, GO:0005886: plasma membrane, GO:0006810: transport, GO:0006887: exocytosis, GO:0007264: small GTPase mediated signal transduction, GO:0015031: protein transport, GO:0016020: membrane, GO:0017157: regulation of exocytosis, GO:0018125: peptidyl-cysteine methylation, GO:0030133: transport…	7.44279	7.44355	7.5056	7.37923	7.69138	1.18911	3.03417	0.0162478	0.118919	7.79335	7.59858	7.68222	7.69629	1.19155	3.35438	0.00962974	0.119179	7.70911	7.65737	7.72237
56382	9367	Rab9	RAB9, member RAS oncogene family	X F5		GO:0000166: nucleotide binding, GO:0003674: molecular_function, GO:0005525: GTP binding, GO:0005764: lysosome, GO:0005770: late endosome, GO:0005886: plasma membrane, GO:0006810: transport, GO:0007264: small GTPase mediated signal transduction, GO:0008150: biological_process, GO:0015031: protein transport, GO:0016020: membrane	7.17382	7.36851	7.1319	7.02104	7.47386	1.22554	2.96445	0.0180673	0.127317	7.44152	7.44108	7.53897	7.61774	1.35455	4.25957	0.00259665	0.0505632	7.6972	7.6043	7.55173
19364	5892	Rad51l3	RAD51-like 3 (S. cerevisiae)	11 C	03440: Homologous recombination	GO:0000166: nucleotide binding, GO:0003677: DNA binding, GO:0005524: ATP binding, GO:0005634: nucleus, GO:0006259: DNA metabolic process, GO:0006281: DNA repair, GO:0006310: DNA recombination, GO:0006974: response to DNA damage stimulus, GO:0008094: DNA-dependent ATPase activity, GO:0017111: nucleoside-triphosphatase activity	6.85827	6.89795	6.80456	6.87231	7.06044	1.15119	2.62819	0.0303194	0.174493	7.14767	7.04403	6.98962	7.09855	1.18277	2.87947	0.0199553	0.180966	7.11766	6.98756	7.19043
66011	64901	Ranbp17	RAN binding protein 17	11 A5		GO:0005488: binding, GO:0005575: cellular_component, GO:0005634: nucleus, GO:0005643: nuclear pore, GO:0005737: cytoplasm, GO:0006810: transport, GO:0006886: intracellular protein transport, GO:0006913: nucleocytoplasmic transport, GO:0008536: Ran GTPase binding, GO:0008565: protein transporter activity, GO:0015031: protein transport, GO:0051028: mRNA transport, GO:0055085: transmembrane transport	5.98394	6.16165	6.13283	5.65734	6.79486	1.7424	5.27125	0.000759526	0.0244877	6.96136	6.83008	6.59313	6.43512	1.35879	2.89304	0.0195383	0.179154	6.20574	6.56555	6.53408
19662	5950	Rbp4	retinol binding protein 4, plasma	19 D1		GO:0001654: eye development, GO:0005215: transporter activity, GO:0005488: binding, GO:0005501: retinoid binding, GO:0005576: extracellular region, GO:0005615: extracellular space, GO:0005615: extracellular space, GO:0006094: gluconeogenesis, GO:0006810: transport, GO:0007283: spermatogenesis, GO:0007284: spermatogonial cell division, GO:0007507: heart development, GO:0008584: male gonad developm…	9.75189	9.69572	9.95885	9.6011	10.1528	1.32661	2.78232	0.0238895	0.151631	10.4327	10.0799	9.94568	10.2972	1.45479	4.79652	0.00126175	0.0311403	10.4145	10.168	10.3092
19687	5981	Rfc1	replication factor C (activator 1) 1	5 C	03030: DNA replication, 03420: Nucleotide excision repair, 03430: Mismatch repair	GO:0000166: nucleotide binding, GO:0003677: DNA binding, GO:0003689: DNA clamp loader activity, GO:0003690: double-stranded DNA binding, GO:0005524: ATP binding, GO:0005622: intracellular, GO:0005634: nucleus, GO:0005634: nucleus, GO:0005634: nucleus, GO:0005663: DNA replication factor C complex, GO:0005730: nucleolus, GO:0005737: cytoplasm, GO:0006260: DNA replication, GO:0006350: transcription,…	6.88418	7.00581	6.87311	6.77361	7.10088	1.15978	2.60463	0.0314485	0.177983	7.07839	7.1412	7.08306	7.20961	1.25202	3.53906	0.0073038	0.0985107	7.19805	7.12361	7.30716
24012	6000	Rgs7	regulator of G protein signaling 7	1 H3-H4		GO:0004871: signal transducer activity, GO:0005096: GTPase activator activity, GO:0005515: protein binding, GO:0005634: nucleus, GO:0005834: heterotrimeric G-protein complex, GO:0005886: plasma membrane, GO:0007186: G-protein coupled receptor protein signaling pathway, GO:0007186: G-protein coupled receptor protein signaling pathway, GO:0007186: G-protein coupled receptor protein signaling pathwa…	7.43198	7.91009	7.25172	7.13413	8.02284	1.46331	3.20255	0.0126003	0.103179	8.06375	7.97096	8.03382	8.49751	2.04425	5.40457	0.000586049	0.01936	8.71052	8.36497	8.41703
52882	401190	Rgs7bp	regulator of G-protein signalling 7 binding protein	13 D1		GO:0005515: protein binding, GO:0005634: nucleus, GO:0005634: nucleus, GO:0005737: cytoplasm, GO:0005737: cytoplasm, GO:0005886: plasma membrane, GO:0005886: plasma membrane, GO:0007186: G-protein coupled receptor protein signaling pathway, GO:0009968: negative regulation of signal transduction, GO:0016020: membrane	8.25288	8.30302	8.29894	8.15667	8.82224	1.48286	7.3178	8.33795e-05	0.0100672	8.86211	8.76415	8.84046	8.55348	1.23533	2.97314	0.0172537	0.166383	8.36838	8.62747	8.66458
246710	23221	Rhobtb2	Rho-related BTB domain containing 2	14 D1	04120: Ubiquitin mediated proteolysis	GO:0000166: nucleotide binding, GO:0003674: molecular_function, GO:0005515: protein binding, GO:0005525: GTP binding, GO:0005575: cellular_component, GO:0005622: intracellular, GO:0007264: small GTPase mediated signal transduction, GO:0008150: biological_process	6.73885	6.96233	6.63764	6.61657	7.16784	1.33857	4.06247	0.00363763	0.0523448	7.11898	7.1648	7.21974	7.17841	1.35011	3.90712	0.004267	0.0695599	7.18528	7.07302	7.27693
56515	51444	Rnf138	ring finger protein 138	18 A2		GO:0003674: molecular_function, GO:0005515: protein binding, GO:0005575: cellular_component, GO:0005622: intracellular, GO:0008150: biological_process, GO:0008270: zinc ion binding, GO:0016055: Wnt receptor signaling pathway, GO:0016874: ligase activity, GO:0046872: metal ion binding	5.64073	5.82518	5.68845	5.40856	6.02147	1.29826	2.98155	0.0176022	0.1251	6.20432	5.95829	5.90178	5.93445	1.21849	2.54357	0.0337893	0.243681	5.98	5.98593	5.83741
51902	11237	Rnf24	ring finger protein 24	2 F1		GO:0003674: molecular_function, GO:0005515: protein binding, GO:0005575: cellular_component, GO:0005794: Golgi apparatus, GO:0008150: biological_process, GO:0008270: zinc ion binding, GO:0016020: membrane, GO:0016021: integral to membrane, GO:0046872: metal ion binding	7.3638	7.50391	7.43001	7.15749	7.79187	1.34043	3.97636	0.00410045	0.0557438	7.85525	7.84039	7.67997	7.8637	1.40902	4.58215	0.00167458	0.0380953	7.96168	7.76128	7.86815
19872		Rny1	RNA, Y1 small cytoplasmic, Ro-associated	6 54.3 cM			6.07884	6.11651	6.1332	5.98681	6.42754	1.27213	4.68826	0.00157429	0.033702	6.43526	6.42147	6.42588	6.6187	1.45964	5.16996	0.000782954	0.0227959	6.56427	6.81488	6.47696
231571	79871	Rpap2	RNA polymerase II associated protein 2	5 E5		GO:0003674: molecular_function, GO:0004721: phosphoprotein phosphatase activity, GO:0005575: cellular_component, GO:0005634: nucleus, GO:0008150: biological_process, GO:0016020: membrane, GO:0016021: integral to membrane, GO:0016787: hydrolase activity, GO:0046872: metal ion binding	6.2605	6.37985	6.28124	6.12042	6.50104	1.17859	2.75068	0.0250842	0.156316	6.48562	6.46627	6.55123	6.53228	1.20453	3.01974	0.0160538	0.158854	6.57924	6.47567	6.54192
66646	6120	Rpe	ribulose-5-phosphate-3-epimerase	1 C3	00030: Pentose phosphate pathway, 00040: Pentose and glucuronate interconversions, 01100: Metabolic pathways	GO:0003824: catalytic activity, GO:0004750: ribulose-phosphate 3-epimerase activity, GO:0004750: ribulose-phosphate 3-epimerase activity, GO:0005529: sugar binding, GO:0005625: soluble fraction, GO:0005792: microsome, GO:0005975: carbohydrate metabolic process, GO:0006098: pentose-phosphate shunt, GO:0008152: metabolic process, GO:0009052: pentose-phosphate shunt, non-oxidative branch, GO:0016853…	6.97273	7.18518	6.98354	6.74946	7.2997	1.24572	2.85999	0.0211995	0.140393	7.34621	7.22712	7.32577	7.72584	1.68613	5.25625	0.000703203	0.0214139	7.97257	7.5448	7.66015
208366	10799	Rpp40	ribonuclease P 40 subunit (human)	13 A3.3		GO:0001682: tRNA 5'-leader removal, GO:0004526: ribonuclease P activity, GO:0004526: ribonuclease P activity, GO:0005634: nucleus, GO:0005655: nucleolar ribonuclease P complex, GO:0008033: tRNA processing, GO:0016787: hydrolase activity	4.26316	4.47697	4.24948	4.06302	4.65889	1.31059	3.24573	0.011811	0.0995984	4.67934	4.51062	4.78672	4.68155	1.32863	3.6843	0.00589489	0.0854054	4.76572	4.60511	4.67383
245670	10325	Rragb	Ras-related GTP binding B	X F3		GO:0000166: nucleotide binding, GO:0005525: GTP binding, GO:0005525: GTP binding, GO:0005575: cellular_component, GO:0005634: nucleus, GO:0005737: cytoplasm, GO:0008150: biological_process	5.01486	5.12393	5.14171	4.77895	5.54248	1.43886	4.14697	0.00323771	0.049016	5.73507	5.42117	5.4712	5.34162	1.25159	2.56308	0.0327661	0.239359	5.14757	5.44885	5.42844
385605		Rundc2a	RUN domain containing 2A	16		GO:0003674: molecular_function, GO:0005575: cellular_component, GO:0008150: biological_process	6.54872	6.52058	6.68035	6.44524	6.73686	1.13667	2.26858	0.0530774	0.24338	6.72943	6.74923	6.73193	6.8117	1.19759	3.02229	0.0159906	0.15848	6.83702	6.84088	6.75721
74648	64766	S100pbp	S100P binding protein	4 D2.3		GO:0003674: molecular_function, GO:0005575: cellular_component, GO:0005634: nucleus, GO:0008150: biological_process	6.94461	7.0367	6.87938	6.91776	7.32072	1.2967	4.94135	0.00114043	0.0289888	7.34836	7.27978	7.33401	7.1563	1.15794	2.53308	0.0343524	0.246161	7.06879	7.17666	7.22345
74617	59342	Scpep1	serine carboxypeptidase 1	11 C		GO:0004180: carboxypeptidase activity, GO:0004185: serine-type carboxypeptidase activity, GO:0005576: extracellular region, GO:0005829: cytosol, GO:0006508: proteolysis, GO:0008233: peptidase activity, GO:0016787: hydrolase activity	9.26371	9.20645	9.41434	9.17034	9.71728	1.36787	4.7514	0.00145136	0.0326325	9.81669	9.72371	9.61143	9.54822	1.21573	3.05954	0.0150977	0.153105	9.51071	9.49713	9.63682
72124	81929	Seh1l	SEH1-like (S. cerevisiae	18 E1		GO:0000776: kinetochore, GO:0003674: molecular_function, GO:0005575: cellular_component, GO:0005634: nucleus, GO:0005643: nuclear pore, GO:0005694: chromosome, GO:0006810: transport, GO:0007049: cell cycle, GO:0007059: chromosome segregation, GO:0007067: mitosis, GO:0008150: biological_process, GO:0015031: protein transport, GO:0051028: mRNA transport, GO:0051301: cell division, GO:0055085: trans…	7.74177	7.89476	7.72594	7.60461	8.14033	1.31944	3.56522	0.00737089	0.0775344	7.99913	8.10146	8.32041	8.05265	1.24001	2.91554	0.0188665	0.175248	7.93607	8.01802	8.20386
231238	23231	Sel1l3	sel-1 suppressor of lin-12-like 3 (C. elegans)	5 C1		GO:0003674: molecular_function, GO:0005488: binding, GO:0005575: cellular_component, GO:0008150: biological_process, GO:0016020: membrane, GO:0016021: integral to membrane	6.58911	6.73303	6.51723	6.51707	7.09533	1.42425	4.49293	0.002032	0.0381905	7.17602	7.22509	6.88488	7.06751	1.41181	3.12175	0.0137202	0.144712	6.75012	7.07234	7.38006
20348	10512	Sema3c	sema domain, immunoglobulin domain (Ig), short basic domain, secreted, (semaphorin) 3C	5 A3	04360: Axon guidance	GO:0001755: neural crest cell migration, GO:0001756: somitogenesis, GO:0001974: blood vessel remodeling, GO:0003151: outflow tract morphogenesis, GO:0003215: cardiac right ventricle morphogenesis, GO:0003350: pulmonary myocardium development, GO:0004872: receptor activity, GO:0005576: extracellular region, GO:0005615: extracellular space, GO:0007275: multicellular organismal development, GO:00073…	8.34415	8.31025	8.42325	8.29895	9.01968	1.60431	6.53389	0.000183273	0.0134478	9.19978	9.02071	8.83855	8.58196	1.1822	2.51477	0.0353589	0.249831	8.46938	8.53401	8.74248
53860	10801	Sept9	septin 9	11 E2		GO:0000166: nucleotide binding, GO:0005525: GTP binding, GO:0005737: cytoplasm, GO:0005856: cytoskeleton, GO:0007049: cell cycle, GO:0051301: cell division	8.53532	8.48498	8.58666	8.53432	8.89981	1.28747	4.98371	0.00108151	0.0281706	8.95486	8.84955	8.89502	8.885	1.2738	4.78775	0.00127629	0.0312809	8.89215	8.86642	8.89642
20365	8293	Serf1	small EDRK-rich factor 1	13 D1			5.86567	5.85987	5.91671	5.82042	6.10189	1.1823	2.46266	0.0392187	0.202387	6.1642	5.91848	6.223	6.13611	1.20631	3.56904	0.00698615	0.0953713	6.13474	6.08185	6.19172
28146	27230	Serp1	stress-associated endoplasmic reticulum protein 1	3 D		GO:0001501: skeletal system development, GO:0005783: endoplasmic reticulum, GO:0006006: glucose metabolic process, GO:0006486: protein amino acid glycosylation, GO:0006810: transport, GO:0009791: post-embryonic development, GO:0010259: multicellular organismal aging, GO:0015031: protein transport, GO:0016020: membrane, GO:0016021: integral to membrane, GO:0030968: endoplasmic reticulum unfolded p…	8.82965	8.89824	8.84982	8.74088	9.03273	1.15016	2.68558	0.0277399	0.165287	9.06461	8.99872	9.03484	9.15811	1.26116	3.09218	0.0143579	0.147864	9.36573	9.0278	9.08079
20720	5270	Serpine2	serine (or cysteine) peptidase inhibitor, clade E, member 2	1 C4		GO:0004867: serine-type endopeptidase inhibitor activity, GO:0004867: serine-type endopeptidase inhibitor activity, GO:0004867: serine-type endopeptidase inhibitor activity, GO:0005102: receptor binding, GO:0005576: extracellular region, GO:0005576: extracellular region, GO:0005615: extracellular space, GO:0005624: membrane fraction, GO:0007275: multicellular organismal development, GO:0007399: n…	9.80504	9.73865	9.9443	9.73217	10.4035	1.51443	6.11353	0.000287714	0.016372	10.5201	10.4226	10.2679	10.0977	1.22811	2.63527	0.0292466	0.224832	9.90915	10.1228	10.2611
67158	84826	Sft2d3	SFT2 domain containing 3	18 B1		GO:0003674: molecular_function, GO:0005575: cellular_component, GO:0006810: transport, GO:0008150: biological_process, GO:0015031: protein transport, GO:0016020: membrane, GO:0016021: integral to membrane, GO:0016192: vesicle-mediated transport	5.2741	5.33659	5.35178	5.13394	5.50171	1.16914	2.58077	0.0326355	0.18176	5.46523	5.45569	5.58422	5.50476	1.17101	2.64764	0.0286833	0.222191	5.5464	5.45819	5.50968
218544	54557	Sgtb	small glutamine-rich tetratricopeptide repeat (TPR)-containing, beta	13 D1		GO:0005488: binding, GO:0005575: cellular_component, GO:0008150: biological_process, GO:0042803: protein homodimerization activity, GO:0046982: protein heterodimerization activity	5.26968	5.29135	5.26992	5.24779	5.69925	1.35185	4.68021	0.00159076	0.0337302	5.62577	5.59719	5.87478	5.60992	1.26611	4.74691	0.00134638	0.0325476	5.57987	5.60293	5.64697
233274		Siglech	sialic acid binding Ig-like lectin H	7 B5		GO:0005529: sugar binding, GO:0016020: membrane, GO:0016021: integral to membrane	5.22437	5.01839	5.30097	5.35374	5.8367	1.5218	5.98891	0.000330233	0.0170637	5.89818	5.78173	5.83018	5.704	1.39062	4.28136	0.00251961	0.0494582	5.69245	5.58843	5.83112
20475	147912	Six5	sine oculis-related homeobox 5 homolog (Drosophila)	7 A3		GO:0002088: lens development in camera-type eye, GO:0003677: DNA binding, GO:0003677: DNA binding, GO:0003700: sequence-specific DNA binding transcription factor activity, GO:0005515: protein binding, GO:0005634: nucleus, GO:0005634: nucleus, GO:0006350: transcription, GO:0006355: regulation of transcription, DNA-dependent, GO:0007275: multicellular organismal development, GO:0007286: spermatid d…	7.25526	7.23139	7.29175	7.24262	7.42973	1.12894	2.42983	0.0412772	0.209045	7.47662	7.36705	7.44551	7.50619	1.19152	3.10416	0.0140959	0.146888	7.39623	7.57355	7.5488
56517		Slc22a21	solute carrier family 22 (organic cation transporter), member 21	11 B1.3		GO:0000166: nucleotide binding, GO:0005215: transporter activity, GO:0005524: ATP binding, GO:0005777: peroxisome, GO:0005777: peroxisome, GO:0006810: transport, GO:0006811: ion transport, GO:0015075: ion transmembrane transporter activity, GO:0015226: carnitine transporter activity, GO:0015879: carnitine transport, GO:0016020: membrane, GO:0016021: integral to membrane, GO:0031231: intrinsic to …	5.59309	5.68716	5.58692	5.50519	6.05183	1.3749	5.25042	0.00077892	0.0247494	6.17151	5.99388	5.99008	5.81231	1.1628	2.73306	0.0250842	0.207811	5.77357	5.84574	5.81764
94249	57419	Slc24a3	solute carrier family 24 (sodium/potassium/calcium exchanger), member 3	2 H1		GO:0005886: plasma membrane, GO:0006810: transport, GO:0006811: ion transport, GO:0006812: cation transport, GO:0006812: cation transport, GO:0006812: cation transport, GO:0006813: potassium ion transport, GO:0006814: sodium ion transport, GO:0006816: calcium ion transport, GO:0006874: cellular calcium ion homeostasis, GO:0008273: calcium, potassium:sodium antiporter activity, GO:0008273: calcium…	8.68228	8.77326	8.68606	8.58751	9.18038	1.41596	5.00087	0.00105858	0.0280864	9.35789	9.11345	9.06979	9.35216	1.58893	8.38112	2.65065e-05	0.00258073	9.32163	9.36365	9.37118
66972	79085	Slc25a23	solute carrier family 25 (mitochondrial carrier; phosphate carrier), member 23	17 D		GO:0003674: molecular_function, GO:0005215: transporter activity, GO:0005488: binding, GO:0005509: calcium ion binding, GO:0005739: mitochondrion, GO:0005739: mitochondrion, GO:0005743: mitochondrial inner membrane, GO:0006810: transport, GO:0008150: biological_process, GO:0016020: membrane, GO:0016021: integral to membrane, GO:0055085: transmembrane transport	8.51374	8.60649	8.59528	8.33945	8.90672	1.30926	4.15714	0.00319289	0.0487007	8.9658	8.8395	8.91486	8.86865	1.27499	3.72171	0.00558091	0.082547	8.80697	8.88043	8.91855
224661	116369	Slc26a8	solute carrier family 26, member 8	17 A3.3		GO:0005215: transporter activity, GO:0006810: transport, GO:0006811: ion transport, GO:0007126: meiosis, GO:0007275: multicellular organismal development, GO:0007283: spermatogenesis, GO:0015380: anion exchanger activity, GO:0016020: membrane, GO:0016021: integral to membrane, GO:0030154: cell differentiation, GO:0055085: transmembrane transport	4.70817	4.65562	4.70543	4.76344	4.90591	1.14799	2.47259	0.0386167	0.200646	4.83664	4.8689	5.01219	4.9453	1.17993	2.84709	0.0209879	0.186856	4.83087	5.00368	5.00136
14664	6536	Slc6a9	solute carrier family 6 (neurotransmitter transporter, glycine), member 9	4 D2.1		GO:0003333: amino acid transmembrane transport, GO:0005283: sodium:amino acid symporter activity, GO:0005328: neurotransmitter:sodium symporter activity, GO:0005887: integral to plasma membrane, GO:0006810: transport, GO:0006836: neurotransmitter transport, GO:0006865: amino acid transport, GO:0015187: glycine transmembrane transporter activity, GO:0015293: symporter activity, GO:0015816: glycine…	8.92137	8.94034	8.91288	8.91089	9.58394	1.5843	8.96807	1.92893e-05	0.00649867	9.54933	9.53152	9.67096	9.19833	1.21757	2.76873	0.0237212	0.20083	8.9997	9.25529	9.33999
98366	60682	Smap1	stromal membrane-associated protein 1	1 A5	04144: Endocytosis	GO:0003674: molecular_function, GO:0005096: GTPase activator activity, GO:0005575: cellular_component, GO:0005886: plasma membrane, GO:0008060: ARF GTPase activator activity, GO:0008270: zinc ion binding, GO:0016020: membrane, GO:0032312: regulation of ARF GTPase activity, GO:0045648: positive regulation of erythrocyte differentiation, GO:0046872: metal ion binding	8.42617	8.48015	8.48009	8.31828	8.71371	1.21959	3.56035	0.00742338	0.0777801	8.76778	8.64823	8.72512	8.68734	1.19809	3.04016	0.0155554	0.155811	8.77855	8.61956	8.66391
64075	64093	Smoc1	SPARC related modular calcium binding 1	12 D1		GO:0005509: calcium ion binding, GO:0005576: extracellular region, GO:0005578: proteinaceous extracellular matrix, GO:0005604: basement membrane, GO:0005604: basement membrane, GO:0010811: positive regulation of cell-substrate adhesion, GO:0030198: extracellular matrix organization, GO:0050840: extracellular matrix binding	9.15086	8.92565	9.43792	9.089	9.75251	1.50274	4.56564	0.00184663	0.0365964	9.8489	9.74758	9.66103	9.51582	1.27375	2.87366	0.0201367	0.181873	9.48102	9.53831	9.52813
67847	9627	Sncaip	synuclein, alpha interacting protein (synphilin)	18 D1	05012: Parkinson's disease	GO:0005737: cytoplasm, GO:0042417: dopamine metabolic process, GO:0046928: regulation of neurotransmitter secretion	6.67745	7.08399	6.50993	6.43842	7.19514	1.40509	3.11566	0.0143612	0.111166	7.24489	7.27771	7.0628	7.26173	1.49268	2.83129	0.0215119	0.189614	6.88707	7.40417	7.49394
20649	6641	Sntb1	syntrophin, basic 1	15 D1		GO:0003779: actin binding, GO:0005515: protein binding, GO:0005516: calmodulin binding, GO:0005737: cytoplasm, GO:0005856: cytoskeleton, GO:0005886: plasma membrane, GO:0016020: membrane, GO:0030054: cell junction, GO:0030165: PDZ domain binding, GO:0045202: synapse	8.95242	9.13387	9.02912	8.69426	9.60201	1.55713	5.4696	0.000599211	0.0223127	9.59703	9.67556	9.53343	9.63191	1.59268	5.35248	0.000624567	0.0199444	9.50273	9.6326	9.76041
244962	57231	Snx14	sorting nexin 14	9 E3.1		GO:0003674: molecular_function, GO:0004871: signal transducer activity, GO:0005515: protein binding, GO:0005575: cellular_component, GO:0006810: transport, GO:0007154: cell communication, GO:0008150: biological_process, GO:0015031: protein transport, GO:0016020: membrane, GO:0016021: integral to membrane, GO:0035091: phosphoinositide binding	7.63838	7.67804	7.71896	7.51813	7.85414	1.1609	2.43657	0.0408458	0.207405	7.89818	7.74506	7.91917	7.90515	1.20122	3.20972	0.0119925	0.133478	7.88515	7.8837	7.94661
69226	28966	Snx24	sorting nexing 24	18 D1		GO:0003674: molecular_function, GO:0005515: protein binding, GO:0005575: cellular_component, GO:0006810: transport, GO:0007154: cell communication, GO:0008150: biological_process, GO:0015031: protein transport, GO:0035091: phosphoinositide binding	6.46555	6.68665	6.36692	6.34309	7.04011	1.48209	5.27218	0.000758671	0.0244877	6.98518	6.99419	7.14095	6.79611	1.25195	2.95758	0.0176748	0.168814	6.68044	6.84219	6.8657
20660	6653	Sorl1	sortilin-related receptor, LDLR class A repeats-containing	9 B		GO:0004872: receptor activity, GO:0005771: multivesicular body, GO:0006629: lipid metabolic process, GO:0006810: transport, GO:0006869: lipid transport, GO:0006897: endocytosis, GO:0007275: multicellular organismal development, GO:0008202: steroid metabolic process, GO:0008203: cholesterol metabolic process, GO:0016020: membrane, GO:0016021: integral to membrane, GO:0016477: cell migration, GO:00…	9.15706	9.14777	9.43187	8.89154	9.72562	1.4718	3.93393	0.00435144	0.0576074	9.89491	9.70312	9.57884	9.51743	1.27179	2.6068	0.0305863	0.230333	9.38723	9.5376	9.62745
14794	84727	Spsb2	splA/ryanodine receptor domain and SOCS box containing 2	6 F2		GO:0005737: cytoplasm, GO:0023034: intracellular signaling pathway	6.69043	6.64074	6.73465	6.69589	6.99816	1.23832	4.08623	0.00352008	0.0514912	7.0241	7.05284	6.91755	6.87566	1.13664	2.54936	0.0334826	0.242549	6.87731	6.89156	6.8581
20775	6713	Sqle	squalene epoxidase	15 D1	00100: Steroid biosynthesis, 01100: Metabolic pathways	GO:0004506: squalene monooxygenase activity, GO:0004506: squalene monooxygenase activity, GO:0005783: endoplasmic reticulum, GO:0005792: microsome, GO:0005792: microsome, GO:0006725: cellular aromatic compound metabolic process, GO:0008152: metabolic process, GO:0008203: cholesterol metabolic process, GO:0010033: response to organic substance, GO:0016020: membrane, GO:0016021: integral to membran…	6.36689	6.58044	6.35395	6.16627	6.74375	1.3109	2.24727	0.0548708	0.247794	7.10604	6.5793	6.54593	6.99602	1.54294	4.92073	0.00107418	0.0279749	7.18372	6.86591	6.93843
20440	6480	St6gal1	beta galactoside alpha 2,6 sialyltransferase 1	16 B1	00510: N-Glycan biosynthesis, 01100: Metabolic pathways	GO:0003835: beta-galactoside alpha-2,6-sialyltransferase activity, GO:0005576: extracellular region, GO:0005794: Golgi apparatus, GO:0006486: protein amino acid glycosylation, GO:0008152: metabolic process, GO:0008373: sialyltransferase activity, GO:0008373: sialyltransferase activity, GO:0016020: membrane, GO:0016021: integral to membrane, GO:0016740: transferase activity, GO:0016757: transferas…	7.98478	7.97134	8.07316	7.90984	8.36772	1.30382	4.71787	0.00151529	0.0329965	8.44555	8.36685	8.29075	8.28957	1.23816	3.12997	0.0135482	0.143781	8.13937	8.29611	8.43324
20840	6769	Stac	src homology three (SH3) and cysteine rich domain	9 F3		GO:0005737: cytoplasm, GO:0023034: intracellular signaling pathway, GO:0034605: cellular response to heat, GO:0046872: metal ion binding	6.09708	6.33179	6.12463	5.83483	6.97138	1.82523	6.09622	0.000293243	0.0165976	7.17606	6.92155	6.81652	6.73174	1.54613	4.3921	0.0021644	0.0448189	6.51717	6.88211	6.79595
56216	112755	Stx1b	syntaxin 1B	7 F3	04130: SNARE interactions in vesicular transport	GO:0005484: SNAP receptor activity, GO:0005515: protein binding, GO:0005624: membrane fraction, GO:0006810: transport, GO:0006836: neurotransmitter transport, GO:0006886: intracellular protein transport, GO:0007268: synaptic transmission, GO:0015031: protein transport, GO:0016020: membrane, GO:0016021: integral to membrane, GO:0016192: vesicle-mediated transport, GO:0016192: vesicle-mediated tran…	6.51851	6.42958	6.55322	6.57272	6.73182	1.15869	2.78599	0.0237547	0.151178	6.67907	6.73988	6.77653	6.80438	1.22131	3.08326	0.0145561	0.149054	6.94452	6.78126	6.68735
319508	83849	Syt15	synaptotagmin XV	14 B		GO:0000299: integral to membrane of membrane fraction, GO:0016020: membrane, GO:0016021: integral to membrane	7.7865	8.02456	7.70389	7.63104	8.60517	1.75129	7.52235	6.86126e-05	0.00927582	8.60842	8.58299	8.62409	8.24509	1.38714	2.66947	0.0277163	0.218285	7.86901	8.47794	8.38833
320165	6867	Tacc1	transforming, acidic coiled-coil containing protein 1	8 A2		GO:0000226: microtubule cytoskeleton organization, GO:0005575: cellular_component, GO:0005634: nucleus, GO:0005737: cytoplasm, GO:0005856: cytoskeleton, GO:0007049: cell cycle, GO:0008283: cell proliferation, GO:0019904: protein domain specific binding, GO:0021987: cerebral cortex development, GO:0022008: neurogenesis, GO:0022027: interkinetic nuclear migration, GO:0032886: regulation of microtub…	7.87778	7.88127	8.02208	7.73001	8.148	1.20273	2.88878	0.0202835	0.136977	8.21573	8.08315	8.14512	8.13072	1.18831	2.67146	0.0276297	0.217857	8.19389	8.06908	8.12919
74413	123036	Tc2n	tandem C2 domains, nuclear	12 F1		GO:0003674: molecular_function, GO:0005634: nucleus, GO:0005634: nucleus, GO:0008150: biological_process	4.95274	5.19171	4.9588	4.70772	5.3605	1.31602	3.26356	0.0115004	0.0981616	5.45604	5.27565	5.34979	5.26509	1.23048	2.58338	0.031735	0.235451	5.30919	5.23632	5.24978
21414	6932	Tcf7	transcription factor 7, T-cell specific	11 B1.3	04310: Wnt signaling pathway, 04520: Adherens junction, 04916: Melanogenesis, 05200: Pathways in cancer, 05210: Colorectal cancer, 05213: Endometrial cancer, 05215: Prostate cancer, 05216: Thyroid cancer, 05217: Basal cell carcinoma, 05221: Acute myeloid leukemia, 05412: Arrhythmogenic right ventricular cardiomyopathy (ARVC)	GO:0003677: DNA binding, GO:0003677: DNA binding, GO:0003700: sequence-specific DNA binding transcription factor activity, GO:0005634: nucleus, GO:0005634: nucleus, GO:0006350: transcription, GO:0006355: regulation of transcription, DNA-dependent, GO:0016055: Wnt receptor signaling pathway, GO:0016055: Wnt receptor signaling pathway, GO:0021915: neural tube development, GO:0030538: embryonic geni…	5.35421	5.29091	5.33917	5.43257	5.55401	1.14859	2.52734	0.0354621	0.190072	5.58124	5.46951	5.61126	6.11671	1.77447	3.34045	0.00983421	0.120143	6.66762	5.59961	6.08292
21416	6934	Tcf7l2	transcription factor 7-like 2, T-cell specific, HMG-box	19 D2	04310: Wnt signaling pathway, 04520: Adherens junction, 04916: Melanogenesis, 05200: Pathways in cancer, 05210: Colorectal cancer, 05213: Endometrial cancer, 05215: Prostate cancer, 05216: Thyroid cancer, 05217: Basal cell carcinoma, 05221: Acute myeloid leukemia, 05412: Arrhythmogenic right ventricular cardiomyopathy (ARVC)	GO:0003677: DNA binding, GO:0005515: protein binding, GO:0005634: nucleus, GO:0005634: nucleus, GO:0005667: transcription factor complex, GO:0005829: cytosol, GO:0006350: transcription, GO:0006355: regulation of transcription, DNA-dependent, GO:0008013: beta-catenin binding, GO:0009749: response to glucose stimulus, GO:0010551: regulation of gene-specific transcription from RNA polymerase II prom…	8.31427	8.32563	8.37297	8.2442	8.70671	1.31195	5.37088	0.000673805	0.0233716	8.71223	8.73637	8.67154	8.5692	1.19715	2.607	0.0305769	0.230333	8.40171	8.71326	8.59263
66628	54974	Thg1l	tRNA-histidine guanylyltransferase 1-like (S. cerevisiae)	11 B1.1		GO:0003674: molecular_function, GO:0005575: cellular_component, GO:0005737: cytoplasm, GO:0008033: tRNA processing, GO:0008150: biological_process, GO:0016740: transferase activity, GO:0016779: nucleotidyltransferase activity	6.11521	6.2386	6.09241	6.01462	6.43086	1.24624	3.12029	0.0142613	0.111106	6.55456	6.47007	6.26796	6.4395	1.25553	2.96088	0.0175846	0.168383	6.57404	6.24026	6.50421
232078	55258	Thnsl2	threonine synthase-like 2 (bacterial)	6 C1		GO:0003824: catalytic activity, GO:0004795: threonine synthase activity, GO:0005575: cellular_component, GO:0008152: metabolic process, GO:0009088: threonine biosynthetic process, GO:0009088: threonine biosynthetic process, GO:0016829: lyase activity, GO:0030170: pyridoxal phosphate binding, GO:0030170: pyridoxal phosphate binding	6.16208	6.22502	6.16738	6.09383	6.36422	1.14987	2.74803	0.025187	0.156589	6.39188	6.37954	6.32125	6.38393	1.16557	2.93846	0.0182067	0.172209	6.41547	6.3742	6.36212
21833	7067	Thra	thyroid hormone receptor alpha	11 D-E	04080: Neuroactive ligand-receptor interaction	GO:0001502: cartilage condensation, GO:0001503: ossification, GO:0002153: steroid receptor RNA activator RNA binding, GO:0002155: regulation of thyroid hormone mediated signaling pathway, GO:0003677: DNA binding, GO:0003677: DNA binding, GO:0003700: sequence-specific DNA binding transcription factor activity, GO:0003707: steroid hormone receptor activity, GO:0003727: single-stranded RNA binding, …	9.82829	9.89027	9.81834	9.77626	10.1583	1.25745	4.2915	0.0026594	0.0438145	10.2311	10.1601	10.0837	10.0713	1.18566	2.74412	0.024653	0.205684	9.93215	10.1627	10.1191
21834	7068	Thrb	thyroid hormone receptor beta	14 A3	04080: Neuroactive ligand-receptor interaction	GO:0000122: negative regulation of transcription from RNA polymerase II promoter, GO:0003677: DNA binding, GO:0003690: double-stranded DNA binding, GO:0003700: sequence-specific DNA binding transcription factor activity, GO:0003700: sequence-specific DNA binding transcription factor activity, GO:0003707: steroid hormone receptor activity, GO:0004872: receptor activity, GO:0004879: ligand-dependen…	7.95509	7.98838	8.10658	7.7703	8.49893	1.45416	5.07486	0.00096566	0.0268978	8.60367	8.51566	8.37745	8.26769	1.2407	2.71572	0.0257754	0.210985	8.11394	8.41401	8.27512
69179	375346	Tmem110	transmembrane protein 110	14 B		GO:0003674: molecular_function, GO:0005575: cellular_component, GO:0008150: biological_process, GO:0016020: membrane, GO:0016021: integral to membrane	7.75355	7.80784	7.85169	7.60113	8.22406	1.39039	3.99431	0.00399901	0.0549023	8.4433	8.16409	8.06478	8.09937	1.27087	3.35096	0.00967956	0.119374	7.95953	8.22454	8.11403
72392	84286	Tmem175	transmembrane protein 175	5 F		GO:0003674: molecular_function, GO:0005575: cellular_component, GO:0008150: biological_process, GO:0016020: membrane, GO:0016021: integral to membrane	7.60345	7.64543	7.6828	7.48212	7.82342	1.16394	2.53331	0.035134	0.189221	7.9143	7.74789	7.80806	7.85242	1.18943	2.55845	0.033006	0.240696	7.71779	7.86174	7.97772
223693	25829	Tmem184b	transmembrane protein 184b	15 E1		GO:0003674: molecular_function, GO:0005575: cellular_component, GO:0008150: biological_process, GO:0016020: membrane, GO:0016021: integral to membrane	9.17537	9.14185	9.26935	9.11493	9.39112	1.16062	2.75784	0.0248088	0.155283	9.45356	9.3761	9.3437	9.50929	1.25907	4.31379	0.00240949	0.0479359	9.50304	9.50399	9.52084
240660	159371	Tmem20	transmembrane protein 20	19 C3		GO:0003674: molecular_function, GO:0005575: cellular_component, GO:0008150: biological_process, GO:0016020: membrane, GO:0016021: integral to membrane	6.884	6.89154	6.88063	6.87983	7.1164	1.17532	3.30508	0.0108101	0.0947161	7.16967	7.11772	7.06181	7.24287	1.28243	5.12838	0.000824867	0.023343	7.25307	7.23214	7.2434
68642		Tmem216	transmembrane protein 216	19 A		GO:0003674: molecular_function, GO:0005575: cellular_component, GO:0008150: biological_process, GO:0016020: membrane, GO:0016021: integral to membrane	6.01355	6.16502	6.06138	5.81425	6.31628	1.2273	3.03192	0.0163034	0.11916	6.34305	6.29772	6.30807	6.33858	1.24722	3.11483	0.0138668	0.14558	6.40421	6.26848	6.34305
66146	55219	Tmem57	transmembrane protein 57	4 D3		GO:0005634: nucleus, GO:0016020: membrane, GO:0016021: integral to membrane	7.70234	7.76707	7.71496	7.62498	7.93654	1.1782	2.63916	0.0298081	0.172344	8.0713	7.91052	7.8278	7.9461	1.1832	3.20308	0.0121146	0.134027	7.93607	7.93044	7.97179
51789	10188	Tnk2	tyrosine kinase, non-receptor, 2	16 B3		GO:0000166: nucleotide binding, GO:0000287: magnesium ion binding, GO:0004672: protein kinase activity, GO:0004713: protein tyrosine kinase activity, GO:0004713: protein tyrosine kinase activity, GO:0004715: non-membrane spanning protein tyrosine kinase activity, GO:0004872: receptor activity, GO:0005515: protein binding, GO:0005515: protein binding, GO:0005524: ATP binding, GO:0005886: plasma me…	7.74399	7.87073	7.70321	7.65804	8.1789	1.34934	5.29175	0.000740957	0.0243826	8.19564	8.13854	8.20251	8.06143	1.25283	2.62675	0.029641	0.226306	7.81513	8.22874	8.14043
68789		Trmt61b	tRNA methyltransferase 61 homolog B (S. cerevisiae)	17 E1.3		GO:0003674: molecular_function, GO:0005575: cellular_component, GO:0008150: biological_process	3.88681	3.71666	4.11589	3.82789	4.39229	1.41362	4.21598	0.00294626	0.046425	4.51515	4.25576	4.40594	4.35275	1.3924	2.86331	0.020464	0.184202	4.23522	4.12794	4.69509
72133	142940	Trub1	TruB pseudouridine (psi) synthase homolog 1 (E. coli)	19 D2		GO:0001522: pseudouridine synthesis, GO:0003674: molecular_function, GO:0003723: RNA binding, GO:0005575: cellular_component, GO:0006396: RNA processing, GO:0008033: tRNA processing, GO:0008150: biological_process, GO:0009451: RNA modification, GO:0009982: pseudouridine synthase activity, GO:0016853: isomerase activity	6.01044	6.20313	5.8729	5.95528	6.3563	1.26493	3.55199	0.00751432	0.0782972	6.37423	6.32922	6.36544	6.27397	1.19467	2.67916	0.0272977	0.216353	6.26705	6.27159	6.28327
67009	64927	Ttc23	tetratricopeptide repeat domain 23	7 C		GO:0003674: molecular_function, GO:0005488: binding, GO:0005575: cellular_component, GO:0008150: biological_process	6.34866	6.35793	6.41793	6.27011	6.60093	1.19118	3.16023	0.0134278	0.107064	6.57165	6.54254	6.68859	6.58305	1.17615	2.9197	0.018745	0.174678	6.50869	6.61544	6.625
209683		Ttc28	tetratricopeptide repeat domain 28	5 F		GO:0003674: molecular_function, GO:0005488: binding, GO:0005575: cellular_component, GO:0008150: biological_process	8.71987	8.6227	8.81136	8.72554	9.15773	1.35304	5.54461	0.000548593	0.0215627	9.17327	9.18976	9.11015	9.01817	1.23639	2.57209	0.0323044	0.237499	8.77944	9.17252	9.10255
72421	150737	Ttc30b	tetratricopeptide repeat domain 30B	2 C3		GO:0003674: molecular_function, GO:0005488: binding, GO:0005575: cellular_component, GO:0005929: cilium, GO:0008150: biological_process, GO:0030030: cell projection organization, GO:0042995: cell projection	4.49087	4.5686	4.38168	4.52233	4.67108	1.1317	2.25911	0.0538672	0.245277	4.62159	4.70742	4.68424	4.796	1.23769	3.10377	0.0141043	0.146891	4.95332	4.75617	4.6785
76260	123016	Ttc8	tetratricopeptide repeat domain 8	12 E		GO:0003674: molecular_function, GO:0005488: binding, GO:0005737: cytoplasm, GO:0005856: cytoskeleton, GO:0005886: plasma membrane, GO:0005929: cilium, GO:0008150: biological_process, GO:0016020: membrane, GO:0030030: cell projection organization, GO:0032391: photoreceptor connecting cilium, GO:0042995: cell projection, GO:0045444: fat cell differentiation	6.6914	6.85548	6.65106	6.56766	7.18349	1.40245	5.23511	0.000793516	0.0248413	7.22755	7.21494	7.10797	7.04846	1.27776	3.64144	0.00627793	0.0894975	6.97111	7.03401	7.14024
320244	23093	Ttll5	tubulin tyrosine ligase-like family, member 5	12 D3		GO:0003674: molecular_function, GO:0004835: tubulin-tyrosine ligase activity, GO:0005575: cellular_component, GO:0005634: nucleus, GO:0005737: cytoplasm, GO:0005856: cytoskeleton, GO:0005929: cilium, GO:0006350: transcription, GO:0006464: protein modification process, GO:0008150: biological_process, GO:0016874: ligase activity, GO:0042995: cell projection	7.12549	7.22577	7.07177	7.07893	7.32456	1.14794	2.38366	0.0443576	0.218745	7.40857	7.23501	7.33011	7.38774	1.19937	3.05895	0.0151113	0.15317	7.30357	7.47891	7.38074
66799	55284	Ube2w	ubiquitin-conjugating enzyme E2W (putative)	1 A3	04120: Ubiquitin mediated proteolysis	GO:0000166: nucleotide binding, GO:0003674: molecular_function, GO:0004842: ubiquitin-protein ligase activity, GO:0005524: ATP binding, GO:0005575: cellular_component, GO:0008150: biological_process, GO:0016874: ligase activity, GO:0019787: small conjugating protein ligase activity, GO:0043687: post-translational protein modification, GO:0051246: regulation of protein metabolic process	6.77804	7.02762	6.7488	6.5577	7.11463	1.25502	2.6033	0.0315134	0.178034	7.05808	7.01967	7.26613	7.14486	1.28145	2.83479	0.0213947	0.189131	7.25609	6.9994	7.1791
22248	9094	Unc119	unc-119 homolog (C. elegans)	11 B5		GO:0007601: visual perception, GO:0050896: response to stimulus	6.26868	6.37011	6.3365	6.09943	6.70482	1.35627	3.67312	0.00630502	0.0710319	6.91538	6.5472	6.65187	6.60292	1.26138	3.01059	0.0162822	0.160292	6.78225	6.52165	6.50486
22253	8633	Unc5c	unc-5 homolog C (C. elegans)	3 H1	04360: Axon guidance	GO:0004872: receptor activity, GO:0005042: netrin receptor activity, GO:0005515: protein binding, GO:0005515: protein binding, GO:0005886: plasma membrane, GO:0006915: apoptosis, GO:0007165: signal transduction, GO:0007165: signal transduction, GO:0007275: multicellular organismal development, GO:0007420: brain development, GO:0016020: membrane, GO:0016021: integral to membrane, GO:0030334: regul…	8.13147	8.40302	8.0911	7.9003	8.98933	1.79562	6.69516	0.000155004	0.0127881	9.00821	9.06339	8.8964	8.67865	1.46535	3.21133	0.0119631	0.133219	8.36386	8.73487	8.93721
218914	23063	Wapal	wings apart-like homolog (Drosophila)	14 B		GO:0000795: synaptonemal complex, GO:0003674: molecular_function, GO:0009636: response to toxin	6.77278	7.02222	6.74794	6.54818	7.06729	1.21643	2.41644	0.0421479	0.211787	7.15146	7.04324	7.00716	7.08524	1.23184	2.54094	0.0339295	0.244452	7.17531	7.01855	7.06188
79565	155368	Wbscr27	Williams Beuren syndrome chromosome region 27 (human)	5 G2		GO:0003674: molecular_function, GO:0005575: cellular_component, GO:0008150: biological_process	6.26348	6.09016	6.47932	6.22094	6.59229	1.2491	3.01258	0.0167899	0.121336	6.50737	6.6279	6.64159	6.5414	1.20519	2.58089	0.0318599	0.235758	6.48994	6.55122	6.58303
213081	57728	Wdr19	WD repeat domain 19	5 C3.1		GO:0003674: molecular_function, GO:0005575: cellular_component, GO:0008150: biological_process	5.77707	5.90193	5.8394	5.58987	6.26792	1.40412	4.37238	0.00238532	0.0414501	6.26039	6.12505	6.41833	6.14143	1.2835	3.53677	0.00732867	0.0986999	6.10876	6.0721	6.24341
83669	11180	Wdr6	WD repeat domain 6	9 F2		GO:0003674: molecular_function, GO:0005575: cellular_component, GO:0005737: cytoplasm, GO:0007049: cell cycle, GO:0008150: biological_process	6.89775	7.03163	6.92505	6.73657	7.40248	1.41486	5.34373	0.000696058	0.0237524	7.47887	7.35642	7.37216	7.21215	1.24379	2.83207	0.0214855	0.189538	7.05766	7.21375	7.36504
66317	80349	Wdr61	WD repeat domain 61	9 C	03018: RNA degradation	GO:0003674: molecular_function, GO:0005575: cellular_component, GO:0008150: biological_process	7.59837	7.81692	7.50964	7.46854	7.83766	1.174	2.28062	0.0520903	0.241138	7.89804	7.79067	7.82428	7.99703	1.31498	3.33493	0.00991664	0.120412	8.0898	7.82669	8.0746
241627	79968	Wdr76	WD repeat domain 76	2 F1		GO:0003674: molecular_function, GO:0005575: cellular_component, GO:0008150: biological_process	4.98295	5.11421	4.93962	4.89503	5.34167	1.28052	4.13209	0.00330459	0.049474	5.36668	5.26147	5.39685	5.34348	1.28283	3.93283	0.00411269	0.0683458	5.32486	5.26282	5.44277
67228	92715	Wdr85	WD repeat domain 85	2 A3		GO:0003674: molecular_function, GO:0005575: cellular_component, GO:0008150: biological_process	6.46497	6.54927	6.38842	6.45721	6.81886	1.27854	4.20561	0.00298819	0.0466496	6.70802	6.8785	6.87007	6.74807	1.21721	3.30486	0.0103781	0.123541	6.64146	6.78844	6.8143
22404	58525	Wiz	widely-interspaced zinc finger motifs	17 B2		GO:0005622: intracellular, GO:0005634: nucleus, GO:0008270: zinc ion binding, GO:0046872: metal ion binding	7.2622	7.14447	7.37432	7.26781	7.52444	1.19711	3.15244	0.0135863	0.107799	7.5636	7.52491	7.48482	7.53024	1.20494	2.70034	0.026405	0.213259	7.37846	7.59197	7.6203
22427	7486	Wrn	Werner syndrome homolog (human)	8 A4		GO:0000166: nucleotide binding, GO:0000723: telomere maintenance, GO:0000723: telomere maintenance, GO:0001302: replicative cell aging, GO:0003676: nucleic acid binding, GO:0003677: DNA binding, GO:0003678: DNA helicase activity, GO:0004386: helicase activity, GO:0004527: exonuclease activity, GO:0005515: protein binding, GO:0005524: ATP binding, GO:0005622: intracellular, GO:0005634: nucleus, GO…	6.60541	6.67956	6.55365	6.58302	6.92211	1.24739	3.64532	0.00656291	0.0724998	7.00502	6.78555	6.97575	6.8508	1.18694	2.81449	0.0220833	0.193206	6.73272	6.86477	6.95492
80707	51741	Wwox	WW domain-containing oxidoreductase	8 E1		GO:0001649: osteoblast differentiation, GO:0003824: catalytic activity, GO:0005488: binding, GO:0005515: protein binding, GO:0005515: protein binding, GO:0005634: nucleus, GO:0005634: nucleus, GO:0005737: cytoplasm, GO:0005739: mitochondrion, GO:0005739: mitochondrion, GO:0006915: apoptosis, GO:0006917: induction of apoptosis, GO:0008152: metabolic process, GO:0016055: Wnt receptor signaling path…	6.68566	6.80693	6.65118	6.59887	6.8747	1.13813	2.31541	0.0493392	0.232872	6.83749	6.87075	6.91586	7.00385	1.24514	3.7073	0.0056997	0.0837205	7.0734	6.97532	6.96283
67057	10138	Yaf2	YY1 associated factor 2	15 F1		GO:0005515: protein binding, GO:0005622: intracellular, GO:0005634: nucleus, GO:0005634: nucleus, GO:0006350: transcription, GO:0008150: biological_process, GO:0008270: zinc ion binding, GO:0045449: regulation of transcription, GO:0046872: metal ion binding	7.90037	8.04465	7.92191	7.73456	8.15965	1.19246	2.77844	0.0240328	0.152182	8.1252	8.16239	8.19135	8.20947	1.23674	2.94999	0.0178841	0.17022	8.23308	8.08433	8.311
77929	286451	Yipf6	Yip1 domain family, member 6	X C2		GO:0003674: molecular_function, GO:0005575: cellular_component, GO:0008150: biological_process, GO:0016020: membrane, GO:0016021: integral to membrane	7.51215	7.67672	7.5305	7.32922	7.75157	1.17502	2.42878	0.0413447	0.209237	7.74046	7.7256	7.78864	7.8084	1.22356	2.81285	0.0221402	0.193385	7.82457	7.71248	7.88814
54401	7529	Ywhab	tyrosine 3-monooxygenase/tryptophan 5-monooxygenase activation protein, beta polypeptide	2 H3	04110: Cell cycle, 04114: Oocyte meiosis, 04722: Neurotrophin signaling pathway	GO:0003714: transcription corepressor activity, GO:0004497: monooxygenase activity, GO:0005515: protein binding, GO:0005634: nucleus, GO:0005737: cytoplasm, GO:0005737: cytoplasm, GO:0006605: protein targeting, GO:0008022: protein C-terminus binding, GO:0016481: negative regulation of transcription, GO:0017053: transcriptional repressor complex, GO:0019904: protein domain specific binding, GO:001…	9.37545	9.45291	9.36538	9.30808	9.58096	1.15226	2.77604	0.024122	0.152378	9.60788	9.55029	9.58471	9.66518	1.22567	3.00264	0.0164836	0.161409	9.81149	9.51464	9.6694
229055	65986	Zbtb10	zinc finger and BTB domain containing 10	3 A1		GO:0000122: negative regulation of transcription from RNA polymerase II promoter, GO:0003677: DNA binding, GO:0005575: cellular_component	6.33647	6.50853	6.23258	6.26829	6.62152	1.2174	2.70133	0.0270719	0.163232	6.49414	6.75817	6.61226	6.623	1.21664	2.9091	0.0190563	0.176259	6.5284	6.6471	6.6935
241322	10773	Zbtb6	zinc finger and BTB domain containing 6	2 B		GO:0003674: molecular_function, GO:0003676: nucleic acid binding, GO:0003677: DNA binding, GO:0005515: protein binding, GO:0005575: cellular_component, GO:0005622: intracellular, GO:0005634: nucleus, GO:0006350: transcription, GO:0008150: biological_process, GO:0008270: zinc ion binding, GO:0045449: regulation of transcription, GO:0046872: metal ion binding	6.0538	6.11699	6.1348	5.90962	6.26647	1.15779	2.27991	0.0521485	0.241197	6.36428	6.16658	6.26856	6.41019	1.27771	4.00334	0.00371929	0.0639205	6.43163	6.34648	6.45248
16969	51341	Zbtb7a	zinc finger and BTB domain containing 7a	10 B5.3		GO:0000122: negative regulation of transcription from RNA polymerase II promoter, GO:0003676: nucleic acid binding, GO:0003677: DNA binding, GO:0003677: DNA binding, GO:0005515: protein binding, GO:0005515: protein binding, GO:0005622: intracellular, GO:0005634: nucleus, GO:0005634: nucleus, GO:0005634: nucleus, GO:0006350: transcription, GO:0007275: multicellular organismal development, GO:00082…	6.67442	6.7533	6.70507	6.56488	6.89084	1.16134	2.55105	0.0341784	0.186487	6.92115	6.79714	6.95422	6.93773	1.19872	3.21928	0.011819	0.132309	6.92342	6.90649	6.98328
78751	376940	Zc3h6	zinc finger CCCH type containing 6	2 F1		GO:0003674: molecular_function, GO:0003676: nucleic acid binding, GO:0005575: cellular_component, GO:0008150: biological_process, GO:0008270: zinc ion binding, GO:0046872: metal ion binding	5.60642	5.84451	5.53185	5.4429	6.15421	1.45301	4.77769	0.00140328	0.0323196	6.07427	6.14154	6.24681	5.98542	1.29324	3.22544	0.0117086	0.131769	5.93406	5.91826	6.10394
319535	7569	Zfp182	zinc finger protein 182	X A1.3		GO:0003674: molecular_function, GO:0003676: nucleic acid binding, GO:0003677: DNA binding, GO:0005575: cellular_component, GO:0005622: intracellular, GO:0005634: nucleus, GO:0006350: transcription, GO:0006355: regulation of transcription, DNA-dependent, GO:0008150: biological_process, GO:0008270: zinc ion binding, GO:0045449: regulation of transcription, GO:0046872: metal ion binding	6.09219	6.11316	6.13802	6.0254	6.45638	1.28844	4.4603	0.00212167	0.0390929	6.47316	6.35025	6.54573	6.31284	1.1652	2.8582	0.0206275	0.184889	6.32249	6.25202	6.36401
381067	7772	Zfp229	zinc finger protein	17 A3.3		GO:0003674: molecular_function, GO:0005575: cellular_component, GO:0005634: nucleus, GO:0008150: biological_process, GO:0046872: metal ion binding	4.93392	5.12497	4.93666	4.74013	5.57336	1.56671	4.24141	0.0028461	0.0451858	5.31956	5.54507	5.85545	5.31923	1.30894	2.80074	0.0225632	0.195471	5.26921	5.12573	5.56274
230761	149076	Zfp362	zinc finger protein 362	4 D2.2		GO:0003674: molecular_function, GO:0005575: cellular_component, GO:0008150: biological_process	8.10699	8.06101	8.11004	8.14993	8.53214	1.34448	5.2863	0.000745842	0.0243921	8.64724	8.48698	8.46218	8.41006	1.23795	3.20054	0.0121617	0.134162	8.25041	8.55428	8.4255
22696	7539	Zfp37	zinc finger protein 37	4 B3		GO:0003676: nucleic acid binding, GO:0003677: DNA binding, GO:0005622: intracellular, GO:0005634: nucleus, GO:0006350: transcription, GO:0006355: regulation of transcription, DNA-dependent, GO:0007275: multicellular organismal development, GO:0007281: germ cell development, GO:0007283: spermatogenesis, GO:0008270: zinc ion binding, GO:0008270: zinc ion binding, GO:0030154: cell differentiation, G…	5.93009	5.93567	5.98647	5.86812	6.32523	1.31481	5.36955	0.000674874	0.0233716	6.36494	6.27272	6.33805	6.15407	1.16809	2.8613	0.0205282	0.184623	6.08399	6.21224	6.16599
380912		Zfp395	zinc finger protein 395	14 D1		GO:0003674: molecular_function, GO:0003677: DNA binding, GO:0005575: cellular_component, GO:0005634: nucleus, GO:0006357: regulation of transcription from RNA polymerase II promoter, GO:0008150: biological_process	6.17246	6.27167	6.03943	6.20628	6.55721	1.30345	4.45029	0.00215002	0.0393738	6.49774	6.55368	6.62019	6.67115	1.41046	5.6707	0.000425796	0.0155017	6.61231	6.7271	6.67403
22700		Zfp40	zinc finger protein 40	17 A3.3		GO:0005634: nucleus, GO:0046872: metal ion binding	5.48513	5.81885	5.36803	5.2685	6.09143	1.51479	3.60343	0.00697297	0.0750133	5.87746	6.04841	6.34842	5.8982	1.31886	2.69748	0.0265238	0.213975	5.76357	5.84327	6.08775
328801	84330	Zfp414	zinc finger protein 414	17 B2		GO:0003674: molecular_function, GO:0003677: DNA binding, GO:0005575: cellular_component, GO:0005622: intracellular, GO:0005634: nucleus, GO:0006350: transcription, GO:0008150: biological_process, GO:0008270: zinc ion binding, GO:0045449: regulation of transcription, GO:0046872: metal ion binding	7.96887	7.9861	7.99473	7.92577	8.21715	1.18858	3.31041	0.0107246	0.0942177	8.25954	8.26128	8.13062	8.19416	1.16993	2.87705	0.0200306	0.1813	8.1059	8.26095	8.21563
67255	7570	Zfp422	zinc finger protein 422	6 E3		GO:0003676: nucleic acid binding, GO:0003677: DNA binding, GO:0003677: DNA binding, GO:0005622: intracellular, GO:0005634: nucleus, GO:0005634: nucleus, GO:0006350: transcription, GO:0008150: biological_process, GO:0008270: zinc ion binding, GO:0042476: odontogenesis, GO:0045449: regulation of transcription, GO:0045449: regulation of transcription, GO:0046872: metal ion binding	4.71634	4.78432	4.73413	4.63057	5.08389	1.29984	3.08539	0.0150338	0.113718	5.0409	5.33073	4.88005	5.01451	1.23158	3.22993	0.0116287	0.131287	4.87919	5.03096	5.13337
94187	23090	Zfp423	zinc finger protein 423	8 C4		GO:0003676: nucleic acid binding, GO:0003677: DNA binding, GO:0003700: sequence-specific DNA binding transcription factor activity, GO:0005515: protein binding, GO:0005622: intracellular, GO:0005634: nucleus, GO:0005634: nucleus, GO:0006350: transcription, GO:0007275: multicellular organismal development, GO:0007399: nervous system development, GO:0008270: zinc ion binding, GO:0030154: cell diffe…	7.50912	7.50671	7.59231	7.42834	7.80765	1.23324	3.05626	0.0157121	0.116727	7.96277	7.65459	7.80558	7.81754	1.23729	3.91987	0.00418974	0.0691351	7.84274	7.83539	7.77448
68910	168544	Zfp467	zinc finger protein 467	6 B2.3		GO:0003676: nucleic acid binding, GO:0003677: DNA binding, GO:0003677: DNA binding, GO:0005515: protein binding, GO:0005622: intracellular, GO:0005634: nucleus, GO:0005634: nucleus, GO:0006350: transcription, GO:0008270: zinc ion binding, GO:0045449: regulation of transcription, GO:0045449: regulation of transcription, GO:0046872: metal ion binding	6.47077	6.40559	6.61813	6.38858	6.82073	1.27486	3.46358	0.00855163	0.0836059	6.70238	6.79267	6.96713	6.76886	1.22682	3.33438	0.00992485	0.120443	6.82336	6.76714	6.71609
675812	100289635	Zfp605	zinc finger protein 605	5 F		GO:0003674: molecular_function, GO:0005575: cellular_component, GO:0008150: biological_process	3.86368	3.97311	3.79057	3.82736	4.2379	1.30899	2.82374	0.0224135	0.145973	4.04104	4.13604	4.53662	4.22844	1.28725	4.18571	0.00287716	0.0543308	4.24095	4.13647	4.30788
353310	80139	Zfp703	zinc finger protein 703	8 A2			7.2402	7.19554	7.23991	7.28516	7.51984	1.21739	3.11165	0.0144484	0.111583	7.41837	7.46115	7.67999	7.5355	1.22907	3.4989	0.00775349	0.102884	7.41837	7.63384	7.5543
240034	7772	Zfp760	zinc finger protein 760	17 A3.2-A3.3		GO:0003674: molecular_function, GO:0005575: cellular_component, GO:0005634: nucleus, GO:0008150: biological_process, GO:0046872: metal ion binding	6.30604	6.34522	6.47844	6.09447	6.64913	1.2613	3.25029	0.0117306	0.098999	6.624	6.62199	6.70141	6.62303	1.24117	2.73656	0.0249469	0.207185	6.4903	6.72771	6.65109
630579	388558	Zfp808	zinc finger protein 80	13 B3		GO:0003674: molecular_function, GO:0005575: cellular_component, GO:0008150: biological_process	8.58655	8.73041	8.54073	8.48851	9.09886	1.42283	5.98302	0.000332405	0.0171245	9.06193	9.12203	9.11264	8.9094	1.24828	3.58139	0.00685953	0.0938707	8.9587	8.92989	8.83961
269401	57473	Znf512b	zinc finger protein 512B	2 H4		GO:0003674: molecular_function, GO:0005575: cellular_component, GO:0008150: biological_process	7.18422	7.21838	7.19777	7.13651	7.49964	1.24425	4.4828	0.00205938	0.0384774	7.53918	7.48249	7.47726	7.38918	1.15326	2.64765	0.0286831	0.222191	7.3219	7.46406	7.38159
100503489							8.37894	8.53546	8.39427	8.20708	8.71621	1.25826	3.50343	0.00806632	0.0810642	8.70557	8.68132	8.76173	8.67447	1.22248	3.01152	0.0162588	0.160136	8.69765	8.62046	8.70531
100502717							5.93049	6.05357	5.86454	5.87336	6.2308	1.22928	3.73347	0.00578161	0.0676715	6.20028	6.24305	6.24907	6.30001	1.29093	4.17897	0.00290434	0.0546979	6.31572	6.2109	6.3734
100502966							5.06213	5.1626	5.08242	4.94138	5.3597	1.22745	3.49359	0.00818336	0.081785	5.2886	5.41647	5.37403	5.29353	1.17291	2.5874	0.0315349	0.234934	5.27095	5.3845	5.22514
100504221							3.97032	3.97974	3.87173	4.0595	4.22804	1.19573	2.97127	0.0178803	0.126413	4.14652	4.20151	4.33608	4.21269	1.18329	2.70447	0.0262342	0.212788	4.14775	4.33137	4.15893
Increased - Pg and Western diet - 103 genes
Mouse Entrez Gene ID	Human Entrez Gene ID	Symbol	Description	Cytoband	KEGG Pathway(s)	GO Term(s)	Mean late control	log2 (expression), 16	log2 (expression), 17	log2 (expression), 18	Mean late Pg	Late Pg vs late control fold change	Late Pg vs late control Moderated t	Late Pg vs late control Moderated p	Late Pg vs late control Moderated FDR q	log2 (expression), 19	log2 (expression), 20	log2 (expression), 21	Mean Western diet	Western diet vs late control fold change	Western diet vs late control Moderated t	Western diet vs late control Moderated p	Western diet vs late control Moderated FDR q	log2 (expression), 30	log2 (expression), 31	log2 (expression), 32
67912	387263	1600012H06Rik	RIKEN cDNA 1600012H06 gene	17 A2		GO:0003674: molecular_function, GO:0005575: cellular_component, GO:0005576: extracellular region, GO:0008150: biological_process	6.68423	6.69486	6.65352	6.70431	6.94776	1.20225	3.3274	0.0104571	0.0930508	6.9058	6.87464	7.06284	7.03815	1.28301	3.46812	0.00963059	0.181214	6.91483	7.21486	6.98476
77994		2810055G20Rik	RIKEN cDNA 2810055G20 gene	16 C3.1		GO:0003674: molecular_function, GO:0005575: cellular_component, GO:0008150: biological_process	5.87652	6.39039	5.49888	5.74029	6.6808	1.68757	3.97143	0.00412882	0.0559606	6.59216	6.70554	6.7447	6.721	1.7903	2.92928	0.0208281	0.234092	6.19424	7.06313	6.90563
16952	301	Anxa1	annexin A1	19 B		GO:0002674: negative regulation of acute inflammatory response, GO:0003697: single-stranded DNA binding, GO:0003727: single-stranded RNA binding, GO:0004859: phospholipase inhibitor activity, GO:0005509: calcium ion binding, GO:0005515: protein binding, GO:0005543: phospholipid binding, GO:0005544: calcium-dependent phospholipid binding, GO:0005615: extracellular space, GO:0005634: nucleus, GO:00…	8.72937	8.59519	9.01593	8.577	9.25134	1.42259	4.17272	0.00312548	0.0480468	9.17305	9.26282	9.31814	9.41822	1.63419	3.28855	0.0124025	0.201313	9.04608	9.81564	9.39293
11747	308	Anxa5	annexin A5	3 B		GO:0005509: calcium ion binding, GO:0005515: protein binding, GO:0005544: calcium-dependent phospholipid binding, GO:0005544: calcium-dependent phospholipid binding, GO:0005737: cytoplasm, GO:0005886: plasma membrane, GO:0007596: blood coagulation, GO:0010033: response to organic substance, GO:0014704: intercalated disc, GO:0030971: receptor tyrosine kinase binding, GO:0042383: sarcolemma, GO:004…	10.8236	10.9001	10.7842	10.7865	11.0595	1.18012	2.61393	0.0309977	0.176672	10.907	11.153	11.1185	11.1671	1.27415	3.1117	0.0159768	0.215077	10.9857	11.3359	11.1796
219144	115761	Arl11	ADP-ribosylation factor-like 11	14 D1		GO:0000166: nucleotide binding, GO:0003674: molecular_function, GO:0005525: GTP binding, GO:0005575: cellular_component, GO:0005622: intracellular, GO:0007264: small GTPase mediated signal transduction, GO:0008150: biological_process	5.48524	5.25668	5.45332	5.74574	5.80786	1.24072	2.51018	0.0364215	0.193455	5.68349	5.8607	5.87939	6.06323	1.49552	3.31705	0.011911	0.199342	5.75397	6.27503	6.16071
11867	10095	Arpc1b	actin related protein 2/3 complex, subunit 1B	5 G2	04666: Fc gamma R-mediated phagocytosis, 04810: Regulation of actin cytoskeleton, 05100: Bacterial invasion of epithelial cells	GO:0003779: actin binding, GO:0005737: cytoplasm, GO:0005856: cytoskeleton, GO:0005885: Arp2/3 protein complex, GO:0030833: regulation of actin filament polymerization	9.70476	9.79804	9.72531	9.59093	9.96657	1.20149	2.57335	0.0330141	0.182718	9.79702	9.9992	10.1035	10.191	1.40236	4.63765	0.00207911	0.0851912	10.0907	10.3411	10.1413
11886	427	Asah1	N-acylsphingosine amidohydrolase 1	8 A4	00600: Sphingolipid metabolism, 01100: Metabolic pathways, 04142: Lysosome	GO:0005764: lysosome, GO:0006629: lipid metabolic process, GO:0008152: metabolic process, GO:0010033: response to organic substance, GO:0016787: hydrolase activity, GO:0017040: ceramidase activity, GO:0017040: ceramidase activity, GO:0030324: lung development	8.52293	8.67036	8.56547	8.33296	8.94313	1.33186	4.32253	0.00255042	0.0429398	8.94305	8.95371	8.93263	9.25245	1.68466	3.8711	0.00555042	0.137948	8.84167	9.54528	9.37039
70495	10159	Atp6ap2	ATPase, H+ transporting, lysosomal accessory protein 2	X A1.1		GO:0003674: molecular_function, GO:0004872: receptor activity, GO:0005575: cellular_component, GO:0008150: biological_process, GO:0016020: membrane, GO:0016021: integral to membrane	7.95985	7.90007	8.08103	7.89844	8.21884	1.19595	2.97727	0.0177175	0.12556	8.28916	8.24636	8.12098	8.42357	1.39357	3.12994	0.015562	0.215034	8.11968	8.66942	8.48161
242341	245972	Atp6v0d2	ATPase, H+ transporting, lysosomal V0 subunit D2	4 A3	00190: Oxidative phosphorylation, 01100: Metabolic pathways, 04142: Lysosome, 04145: Phagosome, 04966: Collecting duct acid secretion	GO:0005768: endosome, GO:0005769: early endosome, GO:0006810: transport, GO:0006811: ion transport, GO:0015078: hydrogen ion transmembrane transporter activity, GO:0015986: ATP synthesis coupled proton transport, GO:0015992: proton transport, GO:0016324: apical plasma membrane, GO:0033177: proton-transporting two-sector ATPase complex, proton-transporting domain, GO:0033179: proton-transporting V…	4.23037	4.02287	4.10767	4.56058	5.76941	3.42584	3.52343	0.00783395	0.0800071	5.12754	5.24002	6.94066	9.01625	39.0648	6.30042	0.00032822	0.0399096	7.00931	10.2448	9.79469
246229	54841	Bivm	basic, immunoglobulin-like variable motif containing	1 C1.1		GO:0003674: molecular_function, GO:0005575: cellular_component, GO:0005634: nucleus, GO:0005737: cytoplasm, GO:0008150: biological_process	6.49918	6.67006	6.43647	6.39102	6.86283	1.28218	3.97843	0.00408864	0.055629	6.83292	6.89469	6.86088	6.81927	1.2445	3.12906	0.0155817	0.215034	6.75444	6.86081	6.84257
109323	114905	C1qtnf7	C1q and tumor necrosis factor related protein 7	5 B3		GO:0003674: molecular_function, GO:0005576: extracellular region, GO:0005615: extracellular space, GO:0051260: protein homooligomerization	6.86844	7.07949	6.70049	6.82533	7.20739	1.26256	2.75625	0.0248695	0.155494	7.0431	7.36918	7.20989	7.41242	1.45057	4.65767	0.00202885	0.0839421	7.33933	7.40557	7.49237
68201	91057	Ccdc34	coiled-coil domain containing 34	2 E3		GO:0003674: molecular_function, GO:0005575: cellular_component, GO:0008150: biological_process	5.51683	5.61082	5.54101	5.39865	5.87423	1.27933	4.30787	0.00260131	0.0433644	5.90839	5.8125	5.90179	5.98928	1.39365	3.8341	0.00583272	0.141485	5.7691	6.15995	6.0388
66167	51372	Ccdc72	coiled-coil domain containing 72	9 F2		GO:0003674: molecular_function, GO:0005575: cellular_component, GO:0008150: biological_process	6.90653	6.9946	6.71527	7.00973	7.42978	1.43693	4.53502	0.00192236	0.0373463	7.40425	7.60087	7.28421	7.94096	2.2463	2.80374	0.0250502	0.247759	6.98078	8.44911	8.39299
66205	9936	Cd302	CD302 antigen	2 C1.1		GO:0003674: molecular_function, GO:0005488: binding, GO:0005529: sugar binding, GO:0005575: cellular_component, GO:0008150: biological_process, GO:0016020: membrane, GO:0016021: integral to membrane	7.53891	7.70775	7.5618	7.34718	7.83043	1.21918	2.7396	0.025517	0.157867	7.92778	7.81552	7.748	8.12195	1.51036	3.545	0.00865401	0.171986	7.82872	8.40956	8.12757
11801	922	Cd5l	CD5 antigen-like	3 F1		GO:0005044: scavenger receptor activity, GO:0005576: extracellular region, GO:0006915: apoptosis, GO:0016020: membrane	4.28719	3.98688	4.14382	4.73086	5.2672	1.9757	3.99733	0.00398222	0.0548136	5.4342	4.78558	5.5818	7.62998	22.1299	2.86368	0.0229328	0.241576	4.65594	9.9578	8.27619
12552	1009	Cdh11	cadherin 11	8 D2		GO:0005509: calcium ion binding, GO:0005737: cytoplasm, GO:0005886: plasma membrane, GO:0005886: plasma membrane, GO:0007155: cell adhesion, GO:0007156: homophilic cell adhesion, GO:0016020: membrane, GO:0016021: integral to membrane	8.09302	8.17948	8.22541	7.87417	8.41435	1.24516	2.83657	0.0219758	0.144051	8.38223	8.31658	8.54425	8.81565	1.64598	5.70697	0.000608587	0.049916	8.65406	8.87696	8.91592
70799		Cep192	centrosomal protein 192	18 E1		GO:0000242: pericentriolar material, GO:0003674: molecular_function, GO:0005737: cytoplasm, GO:0005813: centrosome, GO:0005813: centrosome, GO:0005814: centriole, GO:0007020: microtubule nucleation, GO:0007094: mitotic cell cycle spindle assembly checkpoint, GO:0046599: regulation of centriole replication, GO:0046605: regulation of centrosome cycle, GO:0070201: regulation of establishment of prot…	5.53897	5.68257	5.57582	5.35853	5.77018	1.17029	2.27303	0.0527108	0.242371	5.87347	5.71374	5.72332	5.91404	1.2986	2.85865	0.0231029	0.241639	5.7063	6.07539	5.96044
624286		Cfhr3	complement factor H-related 3	1 F		GO:0003674: molecular_function, GO:0005575: cellular_component, GO:0008150: biological_process	8.54839	8.61064	8.51444	8.5201	8.98516	1.35743	4.76492	0.00142641	0.0324883	8.84126	8.98493	9.12929	9.34477	1.78542	4.01689	0.00457392	0.125862	8.88103	9.43257	9.72072
13036	1512	Ctsh	cathepsin H	9 E3.1	04142: Lysosome	GO:0004197: cysteine-type endopeptidase activity, GO:0004197: cysteine-type endopeptidase activity, GO:0005764: lysosome, GO:0006508: proteolysis, GO:0008152: metabolic process, GO:0008233: peptidase activity, GO:0008234: cysteine-type peptidase activity, GO:0010634: positive regulation of epithelial cell migration, GO:0016787: hydrolase activity, GO:0030984: kininogen binding, GO:0031648: protei…	8.6125	8.61838	8.78368	8.43545	8.99914	1.30681	3.24336	0.0118529	0.0999121	9.14679	9.03364	8.81698	9.29598	1.62849	3.7735	0.00632918	0.146518	8.93824	9.62563	9.32408
13038	1513	Ctsk	cathepsin K	3 F2.1	04142: Lysosome, 04620: Toll-like receptor signaling pathway	GO:0004197: cysteine-type endopeptidase activity, GO:0005615: extracellular space, GO:0005737: cytoplasm, GO:0005764: lysosome, GO:0005764: lysosome, GO:0006508: proteolysis, GO:0008233: peptidase activity, GO:0008234: cysteine-type peptidase activity, GO:0016787: hydrolase activity, GO:0045453: bone resorption	7.02977	6.77743	7.26151	7.05036	7.50718	1.38164	3.76706	0.00551051	0.0661168	7.40362	7.50831	7.6096	8.10956	2.20263	3.89405	0.00538275	0.13631	7.47797	8.61107	8.23964
13039	1515	Ctsl	cathepsin L	13 B3	04142: Lysosome, 04145: Phagosome, 04612: Antigen processing and presentation	GO:0004177: aminopeptidase activity, GO:0004197: cysteine-type endopeptidase activity, GO:0004197: cysteine-type endopeptidase activity, GO:0005515: protein binding, GO:0005625: soluble fraction, GO:0005737: cytoplasm, GO:0005764: lysosome, GO:0005764: lysosome, GO:0005773: vacuole, GO:0005902: microvillus, GO:0006508: proteolysis, GO:0007154: cell communication, GO:0008152: metabolic process, GO…	9.8014	9.83584	9.85146	9.7169	10.0909	1.22226	3.65874	0.006437	0.0716441	10.0791	10.1698	10.0239	10.927	2.29464	4.3262	0.00306592	0.103296	10.2989	11.4423	11.0398
13732	2014	Emp3	epithelial membrane protein 3	7 B4		GO:0016020: membrane, GO:0016021: integral to membrane, GO:0016049: cell growth	9.7982	9.68853	9.85862	9.84745	10.0014	1.15035	2.49472	0.0373089	0.196448	10.0032	10.0639	9.93708	10.1833	1.31365	3.06951	0.0169816	0.219246	9.97592	10.403	10.1708
320463		F630111L10Rik	RIKEN cDNA F630111L10 gene	3 D		GO:0003674: molecular_function, GO:0005575: cellular_component, GO:0008150: biological_process	5.06255	4.8841	5.11846	5.1851	5.39802	1.25773	3.46477	0.00853663	0.0835747	5.42418	5.44794	5.32194	5.48556	1.34588	3.07107	0.0169433	0.219077	5.30536	5.7283	5.42303
227737	64855	Fam129b	family with sequence similarity 129, member B	2 B		GO:0005515: protein binding, GO:0005575: cellular_component, GO:0008150: biological_process	7.47501	7.30256	7.75111	7.37138	8.24439	1.72982	3.79786	0.00527393	0.0649001	8.52679	8.42079	7.78557	8.40058	1.91543	4.85443	0.00159997	0.0761535	8.10797	8.76155	8.33223
14178	2252	Fgf7	fibroblast growth factor 7	2 F-G	04010: MAPK signaling pathway, 04810: Regulation of actin cytoskeleton, 05200: Pathways in cancer, 05218: Melanoma	GO:0001541: ovarian follicle development, GO:0005111: type 2 fibroblast growth factor receptor binding, GO:0005515: protein binding, GO:0005576: extracellular region, GO:0005576: extracellular region, GO:0005615: extracellular space, GO:0005794: Golgi apparatus, GO:0006656: phosphatidylcholine biosynthetic process, GO:0008083: growth factor activity, GO:0008083: growth factor activity, GO:0008201…	5.90335	5.87675	5.93192	5.90138	6.25978	1.28128	4.79125	0.00137918	0.0321952	6.20612	6.22694	6.34627	6.6681	1.72126	5.35332	0.000897996	0.0575082	6.44196	6.98477	6.57756
14260		Fmn1	formin 1	2 C1-qter		GO:0003677: DNA binding, GO:0003779: actin binding, GO:0005515: protein binding, GO:0005634: nucleus, GO:0005737: cytoplasm, GO:0005856: cytoskeleton, GO:0005886: plasma membrane, GO:0005912: adherens junction, GO:0010467: gene expression, GO:0015629: actin cytoskeleton, GO:0016020: membrane, GO:0016043: cellular component organization, GO:0017124: SH3 domain binding, GO:0030036: actin cytoskelet…	5.81735	5.66684	5.98655	5.79866	6.04338	1.16486	2.40294	0.0430444	0.214898	6.04105	6.02211	6.06698	6.42976	1.56166	3.06458	0.0171031	0.219246	6.0028	6.80414	6.48233
71665	2517	Fuca1	fucosidase, alpha-L- 1, tissue	4 D3	00511: Other glycan degradation, 04142: Lysosome	GO:0003824: catalytic activity, GO:0004560: alpha-L-fucosidase activity, GO:0005529: sugar binding, GO:0005625: soluble fraction, GO:0005764: lysosome, GO:0005764: lysosome, GO:0005975: carbohydrate metabolic process, GO:0006004: fucose metabolic process, GO:0008152: metabolic process, GO:0015928: fucosidase activity, GO:0016787: hydrolase activity, GO:0016798: hydrolase activity, acting on glyco…	8.02467	7.96918	8.08604	8.01877	8.20767	1.1347	2.56125	0.0336403	0.184882	8.23223	8.19065	8.20012	8.4268	1.32803	3.57582	0.00829274	0.169081	8.25078	8.61983	8.40978
207839	11226	Galnt6	UDP-N-acetyl-alpha-D-galactosamine:polypeptide N-acetylgalactosaminyltransferase 6	15 F3	00512: O-Glycan biosynthesis, 01100: Metabolic pathways	GO:0004653: polypeptide N-acetylgalactosaminyltransferase activity, GO:0004653: polypeptide N-acetylgalactosaminyltransferase activity, GO:0005529: sugar binding, GO:0005575: cellular_component, GO:0005794: Golgi apparatus, GO:0008152: metabolic process, GO:0016020: membrane, GO:0016021: integral to membrane, GO:0016740: transferase activity, GO:0016757: transferase activity, transferring glycosy…	4.76458	4.9131	4.59124	4.78942	5.17848	1.34649	2.68521	0.0277558	0.165287	5.52239	4.98342	5.02965	5.75389	2.05257	4.21372	0.0035401	0.110498	5.20979	6.18064	5.87123
99326	84253	Garnl3	GTPase activating RANGAP domain-like 3	2 B		GO:0003674: molecular_function, GO:0005083: small GTPase regulator activity, GO:0005096: GTPase activator activity, GO:0005575: cellular_component, GO:0005622: intracellular, GO:0008150: biological_process, GO:0051056: regulation of small GTPase mediated signal transduction	6.28608	6.202	6.37905	6.27719	6.66948	1.31463	3.07865	0.0151879	0.114598	6.75618	6.85561	6.39663	6.91582	1.55109	5.89501	0.000498118	0.0445395	6.8827	6.78351	7.08127
227671	26301	Gbgt1	globoside alpha-1,3-N-acetylgalactosaminyltransferase 1	2 A3	00603: Glycosphingolipid biosynthesis - globo series, 01100: Metabolic pathways	GO:0005794: Golgi apparatus, GO:0005975: carbohydrate metabolic process, GO:0008152: metabolic process, GO:0016020: membrane, GO:0016020: membrane, GO:0016021: integral to membrane, GO:0016740: transferase activity, GO:0016757: transferase activity, transferring glycosyl groups, GO:0016758: transferase activity, transferring hexosyl groups, GO:0030259: lipid glycosylation, GO:0046872: metal ion b…	6.44383	6.30629	6.52602	6.49918	6.64209	1.14546	2.28492	0.0517426	0.239947	6.67696	6.56855	6.68077	6.84047	1.31445	4.11783	0.00400787	0.118478	6.76971	6.90706	6.84463
11605	2717	Gla	galactosidase, alpha	X E-F1	00052: Galactose metabolism, 00561: Glycerolipid metabolism, 00600: Sphingolipid metabolism, 00603: Glycosphingolipid biosynthesis - globo series, 04142: Lysosome	GO:0003824: catalytic activity, GO:0004553: hydrolase activity, hydrolyzing O-glycosyl compounds, GO:0004557: alpha-galactosidase activity, GO:0004557: alpha-galactosidase activity, GO:0004557: alpha-galactosidase activity, GO:0004557: alpha-galactosidase activity, GO:0005625: soluble fraction, GO:0005764: lysosome, GO:0005764: lysosome, GO:0005764: lysosome, GO:0005975: carbohydrate metabolic pr…	6.43952	6.52906	6.44659	6.3429	6.74083	1.23677	2.86545	0.0210223	0.139624	6.65693	6.62287	6.94268	7.90193	2.94321	4.8564	0.00159622	0.0761535	7.13559	8.425	8.14521
73690	11010	Glipr1	GLI pathogenesis-related 1 (glioma)	10 D1		GO:0005576: extracellular region, GO:0016020: membrane, GO:0016021: integral to membrane	7.65423	7.58026	7.87225	7.51019	8.26018	1.51567	5.40725	0.000645201	0.0231276	8.24387	8.16129	8.37537	8.43131	1.78467	3.01486	0.0183831	0.224629	7.86964	8.95979	8.4645
666532	162966	Gm13139	predicted gene 13139	4 E1		GO:0003674: molecular_function, GO:0005575: cellular_component, GO:0008150: biological_process	4.9685	5.44133	4.28347	5.1807	5.6451	1.52577	2.47393	0.0385364	0.200376	5.38149	5.78733	5.76647	6.05047	2.09068	3.11585	0.0158815	0.215077	5.53964	6.56905	6.04272
546695		Gm16519	predicted gene, 16519	17 E1.3		GO:0003674: molecular_function, GO:0005575: cellular_component, GO:0005840: ribosome, GO:0008150: biological_process, GO:0030529: ribonucleoprotein complex	8.31453	8.39005	8.35338	8.20017	8.63129	1.24898	3.04832	0.0159026	0.117478	8.75802	8.69366	8.4422	8.98069	1.60029	4.8694	0.00157168	0.0758159	8.80234	9.2628	8.87692
100041859		Gm3550	predicted gene 3550	18 B1		GO:0003674: molecular_function, GO:0005575: cellular_component, GO:0008150: biological_process	9.07573	9.18926	8.93767	9.10027	9.33242	1.195	2.55982	0.0337155	0.184963	9.2554	9.48417	9.25768	9.6614	1.53936	2.83864	0.0237935	0.243382	9.1625	9.90584	9.91588
330948		Gm5121	predicted gene 5121	9 B		GO:0003674: molecular_function, GO:0005575: cellular_component, GO:0005840: ribosome, GO:0008150: biological_process, GO:0030529: ribonucleoprotein complex	6.8137	6.84899	6.81433	6.77779	7.01197	1.14796	2.68136	0.0279217	0.165799	6.93708	7.02469	7.07412	7.14312	1.25732	3.92994	0.00513151	0.13218	7.05839	7.18808	7.18288
432555		Gm5431	predicted gene 5431	11 B1.2		GO:0003674: molecular_function, GO:0005575: cellular_component, GO:0008150: biological_process	3.85173	3.63213	4.11759	3.80546	4.27935	1.34378	2.76838	0.0244085	0.153548	4.27805	4.04405	4.51594	5.24344	2.77432	4.66731	0.00200511	0.0839421	4.69151	5.10712	5.9317
621699		Gm6252	predicted gene 6252	19 A		GO:0003674: molecular_function, GO:0005575: cellular_component, GO:0008150: biological_process	5.84242	5.9085	5.77492	5.84385	6.89181	2.08241	9.44928	1.31274e-05	0.0061577	6.69069	7.10368	6.88107	6.77688	1.93976	5.91141	0.000489594	0.0445395	6.41367	7.00819	6.90877
623174		Gm6404	predicted gene 6404	13 D2.3		GO:0003674: molecular_function, GO:0005575: cellular_component, GO:0008150: biological_process	9.02493	9.10382	8.99832	8.97264	9.34665	1.24903	4.37204	0.00238643	0.0414501	9.31901	9.34137	9.37956	9.4294	1.33177	3.33466	0.0116177	0.197268	9.19383	9.59877	9.4956
625054		Gm6548	eukaryotic translation elongation factor 1 alpha 1 pseudogene	17 E3			6.76257	6.77563	6.90197	6.6101	6.97604	1.15553	2.38181	0.0444858	0.219011	6.98097	6.97358	6.97358	7.29161	1.45917	3.23197	0.0134432	0.20539	6.94491	7.39954	7.53037
14679	2773	Gnai3	guanine nucleotide binding protein (G protein), alpha inhibiting 3	3 F2.3	04062: Chemokine signaling pathway, 04360: Axon guidance, 04530: Tight junction, 04540: Gap junction, 04670: Leukocyte transendothelial migration, 04730: Long-term depression, 04914: Progesterone-mediated oocyte maturation, 04916: Melanogenesis, 04971: Gastric acid secretion, 05142: Chagas disease	GO:0000166: nucleotide binding, GO:0003924: GTPase activity, GO:0004871: signal transducer activity, GO:0005515: protein binding, GO:0005525: GTP binding, GO:0005624: membrane fraction, GO:0005737: cytoplasm, GO:0005794: Golgi apparatus, GO:0005834: heterotrimeric G-protein complex, GO:0006184: GTP catabolic process, GO:0006906: vesicle fusion, GO:0007165: signal transduction, GO:0007186: G-prote…	7.58749	7.70342	7.64081	7.41823	7.95961	1.29	4.04634	0.00371985	0.0528082	7.98584	7.91481	7.97818	8.02044	1.35849	2.98038	0.0193299	0.228866	7.76018	8.25614	8.04499
75612	2799	Gns	glucosamine (N-acetyl)-6-sulfatase	10 D2	00531: Glycosaminoglycan degradation, 01100: Metabolic pathways, 04142: Lysosome	GO:0003824: catalytic activity, GO:0005539: glycosaminoglycan binding, GO:0005764: lysosome, GO:0005764: lysosome, GO:0008152: metabolic process, GO:0008449: N-acetylglucosamine-6-sulfatase activity, GO:0008449: N-acetylglucosamine-6-sulfatase activity, GO:0008484: sulfuric ester hydrolase activity, GO:0008484: sulfuric ester hydrolase activity, GO:0016787: hydrolase activity, GO:0030203: glycosa…	9.49742	9.44198	9.56357	9.48671	9.68186	1.13577	2.56827	0.0332753	0.183557	9.70415	9.66203	9.67942	9.92497	1.3575	3.19653	0.0141423	0.207748	9.65504	10.1507	9.96916
93695	10457	Gpnmb	glycoprotein (transmembrane) nmb	6 B2.3		GO:0005178: integrin binding, GO:0005887: integral to plasma membrane, GO:0007155: cell adhesion, GO:0008201: heparin binding, GO:0016020: membrane, GO:0016021: integral to membrane, GO:0016023: cytoplasmic membrane-bounded vesicle, GO:0031410: cytoplasmic vesicle	7.74602	7.38136	7.78841	8.06828	8.61307	1.87078	3.30882	0.0107501	0.0943634	8.19887	8.45076	9.18959	10.8423	9.23632	7.97257	7.07952e-05	0.029284	9.89449	11.4053	11.227
23892	26585	Grem1	gremlin 1	2 E4		GO:0001525: angiogenesis, GO:0001658: branching involved in ureteric bud morphogenesis, GO:0002689: negative regulation of leukocyte chemotaxis, GO:0005125: cytokine activity, GO:0005576: extracellular region, GO:0005615: extracellular space, GO:0005615: extracellular space, GO:0007267: cell-cell signaling, GO:0009887: organ morphogenesis, GO:0009954: proximal/distal pattern formation, GO:0009986…	5.55988	5.76154	5.46185	5.45626	5.88721	1.26036	2.36103	0.045951	0.222775	5.79355	5.70747	6.16062	6.28221	1.66999	4.06053	0.00431918	0.122888	5.89806	6.43609	6.51248
15212	3074	Hexb	hexosaminidase B	13 D1	00511: Other glycan degradation, 00520: Amino sugar and nucleotide sugar metabolism, 00531: Glycosaminoglycan degradation, 00603: Glycosphingolipid biosynthesis - globo series, 00604: Glycosphingolipid biosynthesis - ganglio series, 01100: Metabolic pathways, 04142: Lysosome	GO:0001501: skeletal system development, GO:0001669: acrosomal vesicle, GO:0003824: catalytic activity, GO:0004553: hydrolase activity, hydrolyzing O-glycosyl compounds, GO:0004563: beta-N-acetylhexosaminidase activity, GO:0004563: beta-N-acetylhexosaminidase activity, GO:0004563: beta-N-acetylhexosaminidase activity, GO:0004563: beta-N-acetylhexosaminidase activity, GO:0005529: sugar binding, GO…	8.26598	8.23224	8.32349	8.2422	8.66466	1.31919	5.14478	0.000885989	0.0260824	8.726	8.57093	8.69704	9.04139	1.75849	3.9355	0.00509371	0.131676	8.56559	9.37923	9.17936
56702	3009	Hist1h1b	histone cluster 1, H1b	13 A2-A3		GO:0000786: nucleosome, GO:0003677: DNA binding, GO:0003677: DNA binding, GO:0005515: protein binding, GO:0005634: nucleus, GO:0005694: chromosome, GO:0006334: nucleosome assembly, GO:0007517: muscle organ development	6.19235	6.21911	6.10072	6.25723	6.45333	1.19986	2.90512	0.0197823	0.135009	6.31304	6.5391	6.50784	6.93891	1.68979	5.79681	0.000552738	0.047116	6.67387	7.06045	7.08242
319176	8338	Hist2h2ac	histone cluster 2, H2ac	3 F1-F2	05322: Systemic lupus erythematosus	GO:0000786: nucleosome, GO:0003677: DNA binding, GO:0005634: nucleus, GO:0005694: chromosome, GO:0006334: nucleosome assembly	7.55018	7.52542	7.55545	7.56967	7.97065	1.3451	4.25887	0.00277946	0.0445911	7.88589	8.17368	7.85238	7.84593	1.22842	3.57697	0.00827958	0.168975	7.76422	7.87721	7.89638
54486	27306	Hpgds	hematopoietic prostaglandin D synthase	6 D-E	00590: Arachidonic acid metabolism, 01100: Metabolic pathways	GO:0001516: prostaglandin biosynthetic process, GO:0004364: glutathione transferase activity, GO:0004364: glutathione transferase activity, GO:0004667: prostaglandin-D synthase activity, GO:0004667: prostaglandin-D synthase activity, GO:0005575: cellular_component, GO:0005737: cytoplasm, GO:0006633: fatty acid biosynthetic process, GO:0006693: prostaglandin metabolic process, GO:0008152: metaboli…	5.39885	5.60314	5.23701	5.35639	5.72609	1.26026	2.28005	0.0521368	0.241197	5.5346	5.6366	6.00708	7.33392	3.99008	7.24363	0.000133538	0.0333702	6.67922	7.73677	7.58577
15958	3433	Ifit2	interferon-induced protein with tetratricopeptide repeats 2	19 C1		GO:0005488: binding, GO:0035457: cellular response to interferon-alpha	6.00176	6.19465	5.90673	5.90389	6.2667	1.19694	2.67232	0.0283153	0.167197	6.31027	6.19136	6.29849	6.40427	1.31896	3.44721	0.00991635	0.183868	6.45501	6.26349	6.49432
545847		Igkv14-111	immunoglobulin kappa chain variable 14-111	6 C1			2.54608	2.48482	2.50243	2.65098	2.90287	1.28347	3.626	0.00674873	0.073722	2.99041	2.99041	2.7278	4.83493	6.8095	3.29518	0.0122862	0.200595	5.31898	3.02803	6.15779
16427	3700	Itih4	inter alpha-trypsin inhibitor, heavy chain 4	14 B		GO:0005509: calcium ion binding, GO:0005540: hyaluronic acid binding, GO:0005737: cytoplasm, GO:0005886: plasma membrane	9.47454	9.68717	9.44843	9.28801	9.87761	1.3321	2.53933	0.0348066	0.188177	10.2103	9.6819	9.74067	10.0783	1.53824	3.25232	0.0130587	0.203951	9.72683	10.4128	10.0952
240776	343450	Kcnt2	potassium channel, subfamily T, member 2	1 F		GO:0005267: potassium channel activity, GO:0005886: plasma membrane, GO:0006813: potassium ion transport, GO:0034220: ion transmembrane transport	7.26372	7.32748	7.20354	7.26014	7.67477	1.33243	4.63329	0.00169055	0.034803	7.60957	7.59147	7.82328	7.61489	1.28357	2.92652	0.0209127	0.234092	7.38723	7.66046	7.79698
72050	79070	Kdelc1	KDEL (Lys-Asp-Glu-Leu) containing 1	1 C1		GO:0005783: endoplasmic reticulum	6.39885	6.45114	6.40012	6.34529	6.67663	1.21494	3.17894	0.0130551	0.105279	6.80452	6.54948	6.67589	6.67457	1.21198	3.06229	0.01716	0.219246	6.61688	6.78902	6.6178
246316	55203	Lgi2	leucine-rich repeat LGI family, member 2	5 C1		GO:0003674: molecular_function, GO:0005515: protein binding, GO:0005575: cellular_component, GO:0005576: extracellular region, GO:0008150: biological_process	6.69675	6.80898	6.60256	6.67872	6.9468	1.18862	2.87491	0.0207196	0.138642	7.01051	6.98352	6.84638	7.47706	1.72694	6.12586	0.000391859	0.0416422	7.22866	7.584	7.61854
227738	90678	Lrsam1	leucine rich repeat and sterile alpha motif containing 1	2 B		GO:0003674: molecular_function, GO:0005515: protein binding, GO:0005575: cellular_component, GO:0005737: cytoplasm, GO:0006810: transport, GO:0008150: biological_process, GO:0008270: zinc ion binding, GO:0015031: protein transport, GO:0016874: ligase activity, GO:0046872: metal ion binding	6.14918	6.20216	6.07009	6.17528	6.68071	1.47242	3.27479	0.0113092	0.0971317	6.83318	6.93428	6.27467	6.61214	1.37788	5.46911	0.000789175	0.0555815	6.67055	6.58244	6.58344
70082	256586	Lysmd2	LysM, putative peptidoglycan-binding, domain containing 2	9 D		GO:0003674: molecular_function, GO:0005575: cellular_component, GO:0008150: biological_process, GO:0016998: cell wall macromolecule catabolic process	6.62371	6.70924	6.63886	6.52304	6.80394	1.13181	2.28098	0.052061	0.241079	6.75533	6.81741	6.83908	6.95516	1.25686	3.76625	0.00639164	0.146613	6.99574	6.91135	6.95837
56150	4085	Mad2l1	MAD2 mitotic arrest deficient-like 1 (yeast)	6 C1	04110: Cell cycle, 04114: Oocyte meiosis, 04914: Progesterone-mediated oocyte maturation	GO:0000070: mitotic sister chromatid segregation, GO:0000775: chromosome, centromeric region, GO:0000776: kinetochore, GO:0000776: kinetochore, GO:0003674: molecular_function, GO:0005634: nucleus, GO:0005694: chromosome, GO:0005737: cytoplasm, GO:0005816: spindle pole body, GO:0007049: cell cycle, GO:0007067: mitosis, GO:0007094: mitotic cell cycle spindle assembly checkpoint, GO:0007094: mitotic…	6.25658	6.26596	6.30785	6.19592	6.50472	1.18709	3.50948	0.00799525	0.0808091	6.4944	6.50757	6.51221	6.96791	1.66601	4.28691	0.00322317	0.106229	6.5798	7.22331	7.10062
71738	256691	Mamdc2	MAM domain containing 2	19 B		GO:0005539: glycosaminoglycan binding, GO:0005576: extracellular region, GO:0005578: proteinaceous extracellular matrix, GO:0005614: interstitial matrix, GO:0016020: membrane, GO:0019800: peptide cross-linking via chondroitin 4-sulfate glycosaminoglycan, GO:0031012: extracellular matrix	6.53432	6.62395	6.52891	6.4501	6.92839	1.3156	4.35137	0.00245347	0.0421318	6.95303	6.79598	7.03615	7.54009	2.14111	3.36909	0.0110663	0.19321	6.76861	8.00428	7.84738
66868	64747	Mfsd1	major facilitator superfamily domain containing 1	3 E2		GO:0003674: molecular_function, GO:0005575: cellular_component, GO:0006810: transport, GO:0008150: biological_process, GO:0016020: membrane, GO:0016021: integral to membrane, GO:0055085: transmembrane transport	7.83809	7.97997	7.83057	7.70372	8.05389	1.15901	2.30967	0.0497828	0.234185	8.0318	7.98664	8.14324	8.51839	1.60133	6.21903	0.000356333	0.0408175	8.38757	8.62841	8.53917
17318	4281	Mid1	midline 1	X F5	04120: Ubiquitin mediated proteolysis	GO:0005515: protein binding, GO:0005515: protein binding, GO:0005622: intracellular, GO:0005737: cytoplasm, GO:0005737: cytoplasm, GO:0005856: cytoskeleton, GO:0005874: microtubule, GO:0007026: negative regulation of microtubule depolymerization, GO:0008270: zinc ion binding, GO:0015630: microtubule cytoskeleton, GO:0016874: ligase activity, GO:0046872: metal ion binding	7.20802	7.14265	7.23877	7.24262	7.50456	1.23043	3.43924	0.0088631	0.0849681	7.60684	7.53593	7.37091	7.71297	1.42762	4.27708	0.00326389	0.106777	7.48268	7.87119	7.78506
723903		Mir181b-2	microRNA 181b-2	2			5.23023	5.33547	5.20472	5.15051	6.12703	1.89348	5.64263	0.00048939	0.0206223	5.77544	6.15175	6.4539	5.72781	1.42447	3.62515	0.00774796	0.162501	5.55502	6.01541	5.61301
17381	4321	Mmp12	matrix metallopeptidase 12	9 A1		GO:0004222: metalloendopeptidase activity, GO:0005509: calcium ion binding, GO:0005576: extracellular region, GO:0005578: proteinaceous extracellular matrix, GO:0006508: proteolysis, GO:0008152: metabolic process, GO:0008233: peptidase activity, GO:0008237: metallopeptidase activity, GO:0008270: zinc ion binding, GO:0016787: hydrolase activity, GO:0031012: extracellular matrix, GO:0046872: metal …	5.68389	5.75303	5.45861	5.84002	6.6485	2.19483	2.64921	0.0293473	0.171049	6.01648	6.31064	7.61839	9.75257	18.95	9.85884	1.67157e-05	0.029284	8.75185	10.5958	9.91002
244238	116534	Mrgpre	MAS-related GPR, member E	7 F5		GO:0003674: molecular_function, GO:0004871: signal transducer activity, GO:0004872: receptor activity, GO:0004930: G-protein coupled receptor activity, GO:0005575: cellular_component, GO:0005886: plasma membrane, GO:0007165: signal transduction, GO:0007186: G-protein coupled receptor protein signaling pathway, GO:0008150: biological_process, GO:0016020: membrane, GO:0016021: integral to membrane	5.9777	5.99145	5.95442	5.98722	6.18251	1.15308	2.87297	0.0207813	0.138895	6.18134	6.12507	6.24111	6.40726	1.35057	4.5088	0.00243729	0.0915601	6.29021	6.55123	6.38035
17765	22823	Mtf2	metal response element binding transcription factor 2	5 F		GO:0003676: nucleic acid binding, GO:0003677: DNA binding, GO:0005515: protein binding, GO:0005515: protein binding, GO:0005634: nucleus, GO:0008270: zinc ion binding, GO:0046872: metal ion binding	6.61902	6.81471	6.49985	6.54251	6.91948	1.22704	2.93619	0.0188641	0.130774	6.88634	7.0138	6.8583	6.97267	1.27353	3.13558	0.0154362	0.215034	6.87227	6.98573	7.06001
93887	56123	Pcdhb16	protocadherin beta 16	18 B3		GO:0007155: cell adhesion, GO:0007268: synaptic transmission, GO:0007416: synapse assembly, GO:0016020: membrane, GO:0016021: integral to membrane, GO:0016021: integral to membrane, GO:0016339: calcium-dependent cell-cell adhesion	5.92155	6.00293	5.84507	5.91664	6.23739	1.24367	4.20574	0.00298767	0.0466496	6.20569	6.2425	6.26399	6.29899	1.30097	3.81755	0.00596404	0.142816	6.30585	6.4203	6.17081
93888	57717	Pcdhb17	protocadherin beta 17	18 B3		GO:0007155: cell adhesion, GO:0016020: membrane, GO:0016021: integral to membrane	5.73786	5.90535	5.85026	5.45797	6.06891	1.2471	2.70319	0.0269942	0.163213	6.11897	6.00205	6.0857	6.22323	1.39629	3.13579	0.0154315	0.215034	6.05004	6.44465	6.175
93893	56121	Pcdhb22	protocadherin beta 22	18 B3		GO:0007155: cell adhesion, GO:0016020: membrane, GO:0016021: integral to membrane	5.29879	5.18363	5.40764	5.3051	5.70883	1.32839	4.47678	0.00207587	0.0386156	5.80834	5.71888	5.59927	5.66904	1.29732	3.0766	0.0168081	0.218566	5.48778	5.86278	5.65657
54635	56034	Pdgfc	platelet-derived growth factor, C polypeptide	3 E3	04060: Cytokine-cytokine receptor interaction, 04510: Focal adhesion, 04540: Gap junction, 04810: Regulation of actin cytoskeleton, 05215: Prostate cancer, 05218: Melanoma	GO:0005161: platelet-derived growth factor receptor binding, GO:0005576: extracellular region, GO:0005576: extracellular region, GO:0005634: nucleus, GO:0005737: cytoplasm, GO:0007171: activation of transmembrane receptor protein tyrosine kinase activity, GO:0008083: growth factor activity, GO:0008284: positive regulation of cell proliferation, GO:0009887: organ morphogenesis, GO:0009887: organ m…	7.64588	7.60097	7.90049	7.43617	8.14189	1.40039	3.95425	0.00422924	0.0567778	8.01969	8.23371	8.17227	8.24775	1.5203	3.62295	0.00777136	0.16283	8.11517	8.54142	8.08667
18718	5305	Pip4k2a	phosphatidylinositol-5-phosphate 4-kinase, type II, alpha	2 A3	00562: Inositol phosphate metabolism, 04070: Phosphatidylinositol signaling system, 04810: Regulation of actin cytoskeleton	GO:0000166: nucleotide binding, GO:0005524: ATP binding, GO:0016301: kinase activity, GO:0016307: phosphatidylinositol phosphate kinase activity, GO:0016309: 1-phosphatidylinositol-5-phosphate 4-kinase activity, GO:0016740: transferase activity, GO:0046488: phosphatidylinositol metabolic process	8.31603	8.29127	8.33941	8.31741	8.53996	1.16781	3.31757	0.010611	0.0936845	8.5362	8.53586	8.54781	8.80319	1.42003	3.34624	0.0114291	0.196545	8.47974	9.04156	8.88827
192654	23659	Pla2g15	phospholipase A2, group XV	8 D3	00564: Glycerophospholipid metabolism, 04142: Lysosome	GO:0004607: phosphatidylcholine-sterol O-acyltransferase activity, GO:0004622: lysophospholipase activity, GO:0005576: extracellular region, GO:0005625: soluble fraction, GO:0005739: mitochondrion, GO:0005764: lysosome, GO:0006629: lipid metabolic process, GO:0006631: fatty acid metabolic process, GO:0006672: ceramide metabolic process, GO:0008415: acyltransferase activity, GO:0016740: transferas…	7.35675	7.34205	7.43888	7.28933	7.689	1.25787	4.49492	0.00202668	0.0381905	7.68342	7.67491	7.70867	7.93331	1.5133	3.66449	0.00734104	0.158993	7.6031	8.229	7.96784
18974	5427	Pole2	polymerase (DNA directed), epsilon 2 (p59 subunit)	12 C3	00230: Purine metabolism, 00240: Pyrimidine metabolism, 01100: Metabolic pathways, 03030: DNA replication, 03410: Base excision repair, 03420: Nucleotide excision repair	GO:0003677: DNA binding, GO:0003887: DNA-directed DNA polymerase activity, GO:0005634: nucleus, GO:0006260: DNA replication, GO:0006261: DNA-dependent DNA replication, GO:0016740: transferase activity, GO:0016779: nucleotidyltransferase activity	4.61145	4.79216	4.53233	4.50986	4.90303	1.22	3.01356	0.0167649	0.121232	4.92623	4.82526	4.95762	5.07834	1.3769	4.54954	0.00231722	0.0902995	5.04216	5.11701	5.07586
19038	5480	Ppic	peptidylprolyl isomerase C	18 D1		GO:0003755: peptidyl-prolyl cis-trans isomerase activity, GO:0005737: cytoplasm, GO:0006457: protein folding, GO:0016853: isomerase activity, GO:0042277: peptide binding	8.75552	8.63623	8.86858	8.76174	8.99089	1.17578	2.68595	0.0277239	0.165287	9.07842	8.93956	8.9547	9.22378	1.3967	3.17602	0.0145644	0.209807	8.93154	9.47159	9.26819
217430	130814	Pqlc3	PQ loop repeat containing	12 A1.1		GO:0003674: molecular_function, GO:0005575: cellular_component, GO:0008150: biological_process, GO:0016020: membrane, GO:0016021: integral to membrane	8.44194	8.41877	8.6704	8.23664	8.84906	1.31792	3.44955	0.00872978	0.0841859	8.76962	8.82117	8.9564	9.04068	1.51542	3.86508	0.0055953	0.138415	8.78878	9.23993	9.09333
19128	5627	Pros1	protein S (alpha)	16 C1.3	04610: Complement and coagulation cascades	GO:0005509: calcium ion binding, GO:0005576: extracellular region, GO:0005615: extracellular space, GO:0007596: blood coagulation, GO:0032403: protein complex binding, GO:0043234: protein complex, GO:0050766: positive regulation of phagocytosis, GO:0050819: negative regulation of coagulation	7.64422	7.89624	7.67476	7.36166	7.94922	1.22268	2.3008	0.0504767	0.236172	7.92078	7.88722	8.03965	8.23835	1.494	4.1962	0.00362095	0.11187	8.16641	8.32489	8.22374
271457	5868	Rab5a	RAB5A, member RAS oncogene family	17 C	04144: Endocytosis, 04145: Phagosome, 04962: Vasopressin-regulated water reabsorption, 05014: Amyotrophic lateral sclerosis (ALS), 05146: Amoebiasis	GO:0000166: nucleotide binding, GO:0001726: ruffle, GO:0003924: GTPase activity, GO:0003924: GTPase activity, GO:0005525: GTP binding, GO:0005737: cytoplasm, GO:0005768: endosome, GO:0005768: endosome, GO:0005769: early endosome, GO:0005769: early endosome, GO:0005886: plasma membrane, GO:0005886: plasma membrane, GO:0005886: plasma membrane, GO:0006184: GTP catabolic process, GO:0006184: GTP cat…	8.4768	8.66978	8.37376	8.38686	8.70787	1.16966	2.27898	0.0522236	0.241334	8.66173	8.80394	8.65793	8.80034	1.24782	2.85518	0.0232213	0.241639	8.68036	8.85725	8.86341
50778	5996	Rgs1	regulator of G-protein signaling 1	1 F		GO:0004871: signal transducer activity, GO:0005096: GTPase activator activity, GO:0005886: plasma membrane, GO:0007186: G-protein coupled receptor protein signaling pathway, GO:0009968: negative regulation of signal transduction, GO:0050790: regulation of catalytic activity	3.62671	3.58859	3.77986	3.51168	3.96332	1.26948	2.64014	0.0297626	0.172283	3.91801	3.76223	4.20972	5.32683	3.50348	5.47301	0.000785767	0.0555815	4.69392	6.06914	5.21743
20198	6275	S100a4	S100 calcium binding protein A4	3 F1-F2		GO:0005509: calcium ion binding, GO:0005509: calcium ion binding, GO:0005515: protein binding, GO:0042802: identical protein binding, GO:0043005: neuron projection, GO:0048306: calcium-dependent protein binding	7.41268	7.19988	7.77261	7.26555	7.91707	1.404	3.05495	0.0157435	0.116878	8.0652	7.99086	7.69515	8.1238	1.62141	4.02419	0.00453021	0.125401	7.90741	8.31552	8.14847
209086	219285	Samd9l	sterile alpha motif domain containing 9-like	6 A1-A2			6.91526	6.92004	6.9798	6.84595	7.31702	1.32229	4.84967	0.00128033	0.0308956	7.23399	7.28944	7.42761	7.57123	1.57894	6.61059	0.000241632	0.039826	7.41766	7.64061	7.65543
72776	163786	Sass6	spindle assembly 6 homolog (C. elegans)	3 G2		GO:0003674: molecular_function, GO:0005575: cellular_component, GO:0005737: cytoplasm, GO:0005856: cytoskeleton, GO:0007049: cell cycle, GO:0008150: biological_process	5.96497	6.19044	5.97166	5.7328	6.48593	1.42385	4.42782	0.00221521	0.0400152	6.43251	6.47145	6.55383	6.4206	1.36635	3.16681	0.0147581	0.210385	6.22571	6.48182	6.55428
20969	6382	Sdc1	syndecan 1	12 A1.1	04512: ECM-receptor interaction, 04514: Cell adhesion molecules (CAMs), 05144: Malaria	GO:0001931: uropod, GO:0001948: glycoprotein binding, GO:0008092: cytoskeletal protein binding, GO:0009986: cell surface, GO:0016020: membrane, GO:0016021: integral to membrane, GO:0043234: protein complex, GO:0048627: myoblast development, GO:0060070: canonical Wnt receptor signaling pathway	7.14419	7.14543	7.22483	7.0623	7.34103	1.14708	2.2745	0.0525897	0.242234	7.43196	7.22217	7.36896	7.82292	1.62816	4.10845	0.0040571	0.118939	7.50517	8.17225	7.79133
53378	6386	Sdcbp	syndecan binding protein	4 A1		GO:0005515: protein binding, GO:0007265: Ras protein signal transduction, GO:0016020: membrane	9.48423	9.62022	9.46876	9.3637	9.74323	1.19478	2.82937	0.0222204	0.145161	9.6809	9.71133	9.83745	10.0313	1.47242	3.78301	0.00624837	0.145644	9.74301	10.2418	10.1091
20723	5272	Serpinb9	serine (or cysteine) peptidase inhibitor, clade B, member 9	13 A3.3	05146: Amoebiasis	GO:0001913: T cell mediated cytotoxicity, GO:0002438: acute inflammatory response to antigenic stimulus, GO:0004867: serine-type endopeptidase inhibitor activity, GO:0005515: protein binding, GO:0005737: cytoplasm, GO:0006916: anti-apoptosis, GO:0010951: negative regulation of endopeptidase activity, GO:0042742: defense response to bacterium, GO:0070233: negative regulation of T cell apoptosis	6.944	7.15658	6.93773	6.73768	7.32715	1.29735	3.27863	0.0112445	0.0968546	7.41076	7.20805	7.36264	7.67759	1.70208	3.35767	0.0112461	0.195815	7.27586	8.13649	7.62041
214791	56256	Sertad4	SERTA domain containing 4	1 H6		GO:0003674: molecular_function, GO:0005575: cellular_component, GO:0008150: biological_process	7.06419	7.17253	7.17806	6.84196	7.37595	1.23472	2.94896	0.0184996	0.129265	7.34509	7.34132	7.44143	7.67355	1.52112	4.8543	0.00160021	0.0761535	7.5332	7.68829	7.79916
98365	89886	Slamf9	SLAM family member 9	1 H3		GO:0003674: molecular_function, GO:0005575: cellular_component, GO:0008150: biological_process, GO:0016020: membrane, GO:0016021: integral to membrane	7.08365	7.07137	7.02324	7.15633	7.44121	1.28192	4.43033	0.00220783	0.0399519	7.52579	7.3495	7.44835	7.49085	1.34155	2.82035	0.0244439	0.245879	7.18802	7.54393	7.7406
80879	9123	Slc16a3	solute carrier family 16 (monocarboxylic acid transporters), member 3	11 E2		GO:0005886: plasma membrane, GO:0006810: transport, GO:0015293: symporter activity, GO:0015355: secondary active monocarboxylate transmembrane transporter activity, GO:0015711: organic anion transport, GO:0016020: membrane, GO:0016021: integral to membrane, GO:0055085: transmembrane transport	6.9754	7.00993	6.9643	6.95198	7.23865	1.20041	3.73468	0.0057716	0.0676434	7.26799	7.18499	7.26297	7.22983	1.19308	3.18779	0.0143205	0.208382	7.27034	7.18004	7.2391
235504	26503	Slc17a5	solute carrier family 17 (anion/sugar transporter), member 5	9 E1	04142: Lysosome	GO:0005764: lysosome, GO:0005764: lysosome, GO:0005765: lysosomal membrane, GO:0005886: plasma membrane, GO:0006810: transport, GO:0015136: sialic acid transmembrane transporter activity, GO:0015293: symporter activity, GO:0015739: sialic acid transport, GO:0016020: membrane, GO:0016021: integral to membrane, GO:0016023: cytoplasmic membrane-bounded vesicle, GO:0034219: carbohydrate transmembrane…	7.74748	7.91007	7.81104	7.52135	8.12672	1.29275	3.52407	0.00782667	0.0800071	8.07681	8.1548	8.14855	8.16606	1.33546	2.99947	0.0187995	0.226112	7.98088	8.35295	8.16433
56017	29988	Slc2a8	solute carrier family 2, (facilitated glucose transporter), member 8	2 B		GO:0001666: response to hypoxia, GO:0005215: transporter activity, GO:0005354: galactose transmembrane transporter activity, GO:0005355: glucose transmembrane transporter activity, GO:0005536: glucose binding, GO:0005886: plasma membrane, GO:0005887: integral to plasma membrane, GO:0006006: glucose metabolic process, GO:0006810: transport, GO:0008286: insulin receptor signaling pathway, GO:000864…	6.25757	6.2382	6.34639	6.18813	6.64446	1.315	3.42596	0.00903817	0.0856407	6.77971	6.74843	6.40525	6.60437	1.27287	3.62014	0.00780143	0.163138	6.72816	6.56496	6.52
21366	6533	Slc6a6	solute carrier family 6 (neurotransmitter transporter, taurine), member 6	6 D1		GO:0001761: beta-alanine transmembrane transporter activity, GO:0001762: beta-alanine transport, GO:0003333: amino acid transmembrane transport, GO:0005328: neurotransmitter:sodium symporter activity, GO:0005368: taurine transmembrane transporter activity, GO:0005369: taurine:sodium symporter activity, GO:0005369: taurine:sodium symporter activity, GO:0005887: integral to plasma membrane, GO:0005…	8.7823	8.88857	8.77014	8.68819	8.982	1.14789	2.33372	0.0479507	0.228495	8.9148	8.95514	9.07607	9.29876	1.43014	5.36718	0.000884133	0.0575082	9.20623	9.39428	9.29578
11988	6542	Slc7a2	solute carrier family 7 (cationic amino acid transporter, y+ system), member 2	8 A4		GO:0000064: L-ornithine transmembrane transporter activity, GO:0002537: production of nitric oxide involved in inflammatory response, GO:0003333: amino acid transmembrane transport, GO:0003333: amino acid transmembrane transport, GO:0005289: high affinity arginine transmembrane transporter activity, GO:0006809: nitric oxide biosynthetic process, GO:0006810: transport, GO:0006865: amino acid trans…	7.93815	7.84403	8.16156	7.80885	8.29476	1.27877	2.83591	0.0219982	0.144153	8.14161	8.25871	8.48397	8.46062	1.43357	3.95196	0.00498364	0.130829	8.2797	8.59693	8.50523
110895	389015	Slc9a4	solute carrier family 9 (sodium/hydrogen exchanger), member 4	1 B	04971: Gastric acid secretion		4.85928	4.85684	4.86865	4.85236	5.10659	1.19261	2.55193	0.0341313	0.186374	4.94067	5.28367	5.09541	5.15484	1.22813	3.65151	0.00747269	0.160372	5.22527	5.13532	5.10394
20618	6623	Sncg	synuclein, gamma	14 B-C		GO:0003674: molecular_function, GO:0005737: cytoplasm, GO:0005737: cytoplasm, GO:0005856: cytoskeleton, GO:0008344: adult locomotory behavior, GO:0014059: regulation of dopamine secretion, GO:0030424: axon, GO:0043025: neuronal cell body, GO:0043025: neuronal cell body, GO:0043679: axon terminus, GO:0046928: regulation of neurotransmitter secretion	8.6674	8.58894	8.94929	8.46396	8.99339	1.24225	2.53932	0.0348072	0.188177	8.89414	9.0094	9.07662	9.1518	1.39501	3.02336	0.0181572	0.223933	8.98089	9.39292	9.08159
57357	79644	Srd5a3	steroid 5 alpha-reductase 3	5 C3.3		GO:0003674: molecular_function, GO:0003865: 3-oxo-5-alpha-steroid 4-dehydrogenase activity, GO:0005575: cellular_component, GO:0005737: cytoplasm, GO:0005783: endoplasmic reticulum, GO:0005792: microsome, GO:0006488: dolichol-linked oligosaccharide biosynthetic process, GO:0006629: lipid metabolic process, GO:0008150: biological_process, GO:0016020: membrane, GO:0016021: integral to membrane, GO:…	8.001	8.15345	7.98808	7.86149	8.25903	1.19183	2.86405	0.0210677	0.139782	8.27187	8.27228	8.23295	8.52241	1.43881	4.05915	0.00432702	0.122946	8.29864	8.63349	8.63511
76630	57559	Stambpl1	STAM binding protein like 1	19 C1		GO:0003674: molecular_function, GO:0005575: cellular_component, GO:0008150: biological_process, GO:0008233: peptidase activity, GO:0008237: metallopeptidase activity, GO:0016787: hydrolase activity, GO:0046872: metal ion binding	6.13495	6.42761	5.88633	6.09091	6.45122	1.23208	2.32026	0.0489674	0.231489	6.4494	6.35271	6.55156	6.64157	1.40416	3.6027	0.00799097	0.165795	6.68752	6.59043	6.64676
53331	8417	Stx7	syntaxin 7	10 A3	04130: SNARE interactions in vesicular transport, 04145: Phagosome	GO:0005484: SNAP receptor activity, GO:0005515: protein binding, GO:0005515: protein binding, GO:0005768: endosome, GO:0005768: endosome, GO:0006886: intracellular protein transport, GO:0016020: membrane, GO:0016021: integral to membrane, GO:0016021: integral to membrane, GO:0016192: vesicle-mediated transport, GO:0016192: vesicle-mediated transport, GO:0031201: SNARE complex	7.78998	7.93957	7.87979	7.55056	8.03861	1.18011	2.2803	0.0521166	0.241197	8.06799	8.02534	8.02251	8.18582	1.31132	2.96805	0.0196807	0.230023	8.01626	8.29619	8.24501
245638	54885	Tbc1d8b	TBC1 domain family, member 8B	X F1		GO:0003674: molecular_function, GO:0005096: GTPase activator activity, GO:0005097: Rab GTPase activator activity, GO:0005575: cellular_component, GO:0005622: intracellular, GO:0008150: biological_process, GO:0032313: regulation of Rab GTPase activity	6.06377	6.19802	6.11637	5.87691	6.49466	1.3422	4.5112	0.00198359	0.0378612	6.48299	6.49623	6.50477	6.52222	1.38224	3.02739	0.0180514	0.223933	6.22666	6.70392	6.63609
106795	6941	Tcf19	transcription factor 19	17 B1		GO:0005634: nucleus	6.26549	6.40053	6.34096	6.05499	6.62573	1.2788	3.32129	0.0105525	0.0934774	6.73768	6.58607	6.55346	6.75232	1.40083	3.67796	0.00720705	0.15734	6.6102	6.9473	6.69946
18383	4982	Tnfrsf11b	tumor necrosis factor receptor superfamily, member 11b (osteoprotegerin)	15 D1	04060: Cytokine-cytokine receptor interaction	GO:0004872: receptor activity, GO:0005515: protein binding, GO:0005576: extracellular region, GO:0005578: proteinaceous extracellular matrix, GO:0006915: apoptosis, GO:0007165: signal transduction, GO:0030198: extracellular matrix organization, GO:0042489: negative regulation of odontogenesis of dentine-containing tooth, GO:0045779: negative regulation of bone resorption	7.45549	7.19794	7.7974	7.37112	7.98682	1.42351	3.68472	0.00620061	0.0703488	8.04534	7.94788	7.96724	8.39692	1.94265	4.11571	0.00401893	0.11864	8.16429	8.86123	8.16525
21944	8742	Tnfsf12	tumor necrosis factor (ligand) superfamily, member 12	11 B4	04060: Cytokine-cytokine receptor interaction	GO:0005576: extracellular region, GO:0008219: cell death	6.24427	6.36977	6.46139	5.90165	6.8404	1.49863	3.78267	0.00538921	0.0655132	6.75035	6.72473	7.04611	6.79049	1.44822	3.2314	0.0134542	0.20539	6.58229	6.8396	6.9496
235559	11073	Topbp1	topoisomerase (DNA) II binding protein 1	9 F1		GO:0000794: condensed nuclear chromosome, GO:0001673: male germ cell nucleus, GO:0003677: DNA binding, GO:0005622: intracellular, GO:0005634: nucleus, GO:0005737: cytoplasm, GO:0005856: cytoskeleton, GO:0006281: DNA repair, GO:0006974: response to DNA damage stimulus, GO:0007131: reciprocal meiotic recombination	6.75324	6.75579	6.88459	6.61935	6.95267	1.14505	2.31422	0.049431	0.233098	6.94144	6.94724	6.96932	7.08597	1.25964	2.97876	0.0193755	0.228866	6.92622	7.17169	7.16
56496	7105	Tspan6	tetraspanin 6	X E3		GO:0016020: membrane, GO:0016021: integral to membrane	7.16731	7.35474	7.36843	6.77876	7.64426	1.37192	2.93982	0.0187595	0.130419	7.79636	7.58574	7.55068	7.80487	1.55495	3.01306	0.0184314	0.224831	7.69823	8.16374	7.55264
230484	7398	Usp1	ubiquitin specific peptidase 1	4 C6		GO:0004221: ubiquitin thiolesterase activity, GO:0005634: nucleus, GO:0006281: DNA repair, GO:0006511: ubiquitin-dependent protein catabolic process, GO:0006974: response to DNA damage stimulus, GO:0008233: peptidase activity, GO:0008234: cysteine-type peptidase activity, GO:0016787: hydrolase activity	6.16275	6.5833	6.06223	5.84272	6.58301	1.30915	2.40413	0.042964	0.214668	6.58712	6.47328	6.68862	6.71909	1.44449	2.82189	0.0243885	0.245879	6.49657	6.8572	6.80349
26949	10493	Vat1	vesicle amine transport protein 1 homolog (T californica)	11 D		GO:0003824: catalytic activity, GO:0005488: binding, GO:0005737: cytoplasm, GO:0008152: metabolic process, GO:0008270: zinc ion binding, GO:0016491: oxidoreductase activity, GO:0055114: oxidation reduction	9.18749	9.04418	9.26192	9.25636	9.52155	1.2582	3.83086	0.00503242	0.0629794	9.45438	9.56434	9.54593	9.73497	1.49427	2.88274	0.0222991	0.240497	9.3753	10.1486	9.68104
73451		Zfp763	zinc finger protein 763	17 B1		GO:0003674: molecular_function, GO:0005575: cellular_component, GO:0005634: nucleus, GO:0008150: biological_process, GO:0046872: metal ion binding	5.35177	5.36436	5.30193	5.38901	5.58285	1.17515	2.89397	0.0201229	0.136341	5.52655	5.52655	5.69547	5.6752	1.25531	3.19511	0.0141711	0.207748	5.50243	5.7685	5.75468
Increased - Cp and Western diet - 122 genes
Mouse Entrez Gene ID	Human Entrez Gene ID	Symbol	Description	Cytoband	KEGG Pathway(s)	GO Term(s)	Mean late control	log2 (expression), 16	log2 (expression), 17	log2 (expression), 18	Mean late Cp	Late Cp vs late control fold change	Late Cp vs late control Moderated t	Late Cp vs late control Moderated p	Late Cp vs late control Moderated FDR q	log2 (expression), 22	log2 (expression), 23	log2 (expression), 24	Mean Western diet	Western diet vs late control fold change	Western diet vs late control Moderated t	Western diet vs late control Moderated p	Western diet vs late control Moderated FDR q	log2 (expression), 30	log2 (expression), 31	log2 (expression), 32
73737	79095	1110008P14Rik	RIKEN cDNA 1110008P14 gene	2 B		GO:0003674: molecular_function, GO:0005575: cellular_component, GO:0008150: biological_process	6.45997	6.6751	6.49438	6.21045	7.18268	1.64363	5.32302	0.000647569	0.0203892	7.36077	7.02318	7.16409	7.08708	1.53426	4.6708	0.0019966	0.0839421	7.01295	7.21598	7.03231
70261	63928	2010110P09Rik	RIKEN cDNA 2010110P09 gene	7 F3	04010: MAPK signaling pathway, 04020: Calcium signaling pathway, 04114: Oocyte meiosis, 04210: Apoptosis, 04310: Wnt signaling pathway, 04360: Axon guidance, 04370: VEGF signaling pathway, 04650: Natural killer cell mediated cytotoxicity, 04660: T cell receptor signaling pathway, 04662: B cell receptor signaling pathway, 04720: Long-term potentiation, 05010: Alzheimer's disease, 05014: Amyotrophi…	GO:0005509: calcium ion binding, GO:0005737: cytoplasm, GO:0005886: plasma membrane, GO:0006814: sodium ion transport, GO:0006885: regulation of pH	6.10396	6.21779	6.18666	5.90743	6.4745	1.28806	3.61828	0.00649574	0.090765	6.43204	6.55942	6.43204	6.76883	1.57866	6.21528	0.000357694	0.0408175	6.72692	6.81279	6.76677
71653	57698	4930506M07Rik	RIKEN cDNA 4930506M07 gene	19 D3		GO:0003674: molecular_function, GO:0007275: multicellular organismal development, GO:0007409: axonogenesis, GO:0030426: growth cone, GO:0042995: cell projection, GO:0051899: membrane depolarization	5.62581	5.76176	5.42979	5.68589	6.07575	1.37546	3.05543	0.0151936	0.153564	6.33975	5.79838	6.08913	6.63332	2.03648	5.66313	0.000638093	0.049916	6.2758	6.68341	6.94076
11303	19	Abca1	ATP-binding cassette, sub-family A (ABC1), member 1	4 A5-B3	02010: ABC transporters	GO:0000166: nucleotide binding, GO:0002790: peptide secretion, GO:0005515: protein binding, GO:0005524: ATP binding, GO:0005548: phospholipid transporter activity, GO:0005548: phospholipid transporter activity, GO:0005794: Golgi apparatus, GO:0005886: plasma membrane, GO:0005887: integral to plasma membrane, GO:0005901: caveola, GO:0006497: protein amino acid lipidation, GO:0006810: transport, GO…	8.15676	8.32019	8.05279	8.09731	8.51608	1.28469	3.15088	0.0131209	0.14108	8.70414	8.36646	8.47764	9.52109	2.59877	8.7274	3.85009e-05	0.029284	9.19426	9.7314	9.63761
11666	215	Abcd1	ATP-binding cassette, sub-family D (ALD), member 1	X B	02010: ABC transporters, 04146: Peroxisome	GO:0000166: nucleotide binding, GO:0005515: protein binding, GO:0005524: ATP binding, GO:0005524: ATP binding, GO:0005739: mitochondrion, GO:0005777: peroxisome, GO:0005778: peroxisomal membrane, GO:0005778: peroxisomal membrane, GO:0006810: transport, GO:0016020: membrane, GO:0016021: integral to membrane, GO:0016887: ATPase activity, GO:0017111: nucleoside-triphosphatase activity	7.50247	7.65028	7.35754	7.49958	7.76176	1.19443	2.62536	0.0297062	0.226559	7.65783	7.78987	7.83758	7.87287	1.2901	3.4886	0.00935939	0.177845	7.80231	7.83778	7.97854
11433	54	Acp5	acid phosphatase 5, tartrate resistant	9 A3	00740: Riboflavin metabolism, 04142: Lysosome	GO:0003993: acid phosphatase activity, GO:0003993: acid phosphatase activity, GO:0003993: acid phosphatase activity, GO:0003993: acid phosphatase activity, GO:0005615: extracellular space, GO:0005764: lysosome, GO:0005764: lysosome, GO:0005764: lysosome, GO:0007162: negative regulation of cell adhesion, GO:0016311: dephosphorylation, GO:0016311: dephosphorylation, GO:0016787: hydrolase activity, …	7.38076	7.41883	7.24087	7.48259	8.79024	2.69672	8.93052	1.64799e-05	0.00186056	9.14448	8.49594	8.73031	8.31932	2.00051	3.81679	0.0059701	0.142816	7.78469	8.85458	8.3187
433256	51703	Acsl5	acyl-CoA synthetase long-chain family member 5	19 D2	00071: Fatty acid metabolism, 01100: Metabolic pathways, 03320: PPAR signaling pathway, 04146: Peroxisome, 04920: Adipocytokine signaling pathway	GO:0000166: nucleotide binding, GO:0003824: catalytic activity, GO:0004467: long-chain fatty acid-CoA ligase activity, GO:0004467: long-chain fatty acid-CoA ligase activity, GO:0005524: ATP binding, GO:0005739: mitochondrion, GO:0005739: mitochondrion, GO:0005739: mitochondrion, GO:0005741: mitochondrial outer membrane, GO:0005743: mitochondrial inner membrane, GO:0005783: endoplasmic reticulum, …	7.73649	7.96229	7.53768	7.70949	9.37913	3.18785	8.22407	3.05058e-05	0.00285924	9.83857	9.25896	9.03987	8.24017	1.4089	4.0768	0.00422819	0.121923	8.148	8.27309	8.29943
11522	126	Adh1	alcohol dehydrogenase 1 (class I)	3 G3	00010: Glycolysis / Gluconeogenesis, 00071: Fatty acid metabolism, 00350: Tyrosine metabolism, 00830: Retinol metabolism, 00980: Metabolism of xenobiotics by cytochrome P450, 00982: Drug metabolism - cytochrome P450, 01100: Metabolic pathways	GO:0001523: retinoid metabolic process, GO:0004022: alcohol dehydrogenase (NAD) activity, GO:0004022: alcohol dehydrogenase (NAD) activity, GO:0004022: alcohol dehydrogenase (NAD) activity, GO:0004022: alcohol dehydrogenase (NAD) activity, GO:0004745: retinol dehydrogenase activity, GO:0005622: intracellular, GO:0005625: soluble fraction, GO:0005737: cytoplasm, GO:0005739: mitochondrion, GO:00058…	8.6773	8.91621	8.43175	8.68394	9.63966	1.93351	7.59472	5.47905e-05	0.00408045	9.74015	9.53772	9.6411	9.33283	1.56697	4.51188	0.00242798	0.0915345	9.49613	9.3269	9.17545
56752	223	Aldh9a1	aldehyde dehydrogenase 9, subfamily A1	1 H2	00010: Glycolysis / Gluconeogenesis, 00053: Ascorbate and aldarate metabolism, 00071: Fatty acid metabolism, 00280: Valine, leucine and isoleucine degradation, 00310: Lysine degradation, 00330: Arginine and proline metabolism, 00340: Histidine metabolism, 00380: Tryptophan metabolism, 00410: beta-Alanine metabolism, 00561: Glycerolipid metabolism, 00620: Pyruvate metabolism, 00640: Propanoate met…	GO:0004029: aldehyde dehydrogenase (NAD) activity, GO:0004029: aldehyde dehydrogenase (NAD) activity, GO:0005737: cytoplasm, GO:0005739: mitochondrion, GO:0005829: cytosol, GO:0005829: cytosol, GO:0008152: metabolic process, GO:0009437: carnitine metabolic process, GO:0016491: oxidoreductase activity, GO:0016620: oxidoreductase activity, acting on the aldehyde or oxo group of donors, NAD or NADP …	7.72639	8.04927	7.49681	7.63309	8.64012	1.88385	5.1245	0.000828899	0.023343	8.95658	8.39222	8.57157	8.20282	1.37326	3.25451	0.0130179	0.203765	8.27006	8.17018	8.16823
68420	88455	Ankrd13a	ankyrin repeat domain 13a	5 F		GO:0003674: molecular_function, GO:0005575: cellular_component, GO:0008150: biological_process	7.92338	8.03513	7.92303	7.81197	8.16767	1.18225	2.92433	0.0186107	0.174358	8.17015	8.14334	8.18951	8.25265	1.25758	3.07852	0.0167614	0.218526	8.10291	8.36965	8.2854
11769	1174	Ap1s1	adaptor protein complex AP-1, sigma 1	5 G1	04142: Lysosome	GO:0005515: protein binding, GO:0005515: protein binding, GO:0005794: Golgi apparatus, GO:0005802: trans-Golgi network, GO:0005905: coated pit, GO:0006810: transport, GO:0006886: intracellular protein transport, GO:0006886: intracellular protein transport, GO:0006897: endocytosis, GO:0008565: protein transporter activity, GO:0008565: protein transporter activity, GO:0015031: protein transport, GO…	7.39072	7.49411	7.43146	7.24658	7.7303	1.26281	3.76384	0.00524844	0.0794057	7.70936	7.6837	7.79783	7.68948	1.22846	2.94934	0.020226	0.232808	7.61849	7.78969	7.66028
11812	341	Apoc1	apolipoprotein C-I	7 A3		GO:0005576: extracellular region, GO:0006641: triglyceride metabolic process, GO:0006810: transport, GO:0006869: lipid transport, GO:0008203: cholesterol metabolic process, GO:0032368: regulation of lipid transport, GO:0034361: very-low-density lipoprotein particle, GO:0034361: very-low-density lipoprotein particle, GO:0034364: high-density lipoprotein particle, GO:0042157: lipoprotein metabolic …	5.95616	6.30357	5.97755	5.58735	7.21728	2.4487	4.91555	0.00108137	0.0279904	7.79139	6.93131	6.92914	6.93864	1.94355	5.37606	0.000875379	0.0575082	6.90011	6.80748	7.10835
54208	23204	Arl6ip1	ADP-ribosylation factor-like 6 interacting protein 1	7 F3		GO:0005515: protein binding, GO:0005737: cytoplasm, GO:0005783: endoplasmic reticulum, GO:0005784: Sec61 translocon complex, GO:0005829: cytosol, GO:0006613: cotranslational protein targeting to membrane, GO:0016020: membrane, GO:0016021: integral to membrane, GO:0016021: integral to membrane	8.00466	8.09193	7.97927	7.94278	8.3611	1.28487	3.47801	0.00799898	0.105106	8.52288	8.18512	8.3753	8.40647	1.32047	4.6647	0.00201151	0.0839421	8.37988	8.37225	8.46729
232975	478	Atp1a3	ATPase, Na+/K+ transporting, alpha 3 polypeptide	7 A3	04260: Cardiac muscle contraction, 04960: Aldosterone-regulated sodium reabsorption, 04964: Proximal tubule bicarbonate reclamation, 04970: Salivary secretion, 04971: Gastric acid secretion	GO:0000166: nucleotide binding, GO:0003824: catalytic activity, GO:0005391: sodium:potassium-exchanging ATPase activity, GO:0005524: ATP binding, GO:0005634: nucleus, GO:0005737: cytoplasm, GO:0005886: plasma membrane, GO:0005890: sodium:potassium-exchanging ATPase complex, GO:0006754: ATP biosynthetic process, GO:0006810: transport, GO:0006811: ion transport, GO:0006812: cation transport, GO:000…	6.03909	6.03961	5.91716	6.16051	6.46118	1.34248	3.91693	0.0042074	0.0692264	6.63615	6.43529	6.31211	6.74498	1.63514	5.96885	0.000460992	0.0438769	6.5626	6.90931	6.76303
11974	8992	Atp6v0e	ATPase, H+ transporting, lysosomal V0 subunit E	17 A3.3	00190: Oxidative phosphorylation, 01100: Metabolic pathways, 04145: Phagosome, 04966: Collecting duct acid secretion	GO:0003674: molecular_function, GO:0006810: transport, GO:0006811: ion transport, GO:0015078: hydrogen ion transmembrane transporter activity, GO:0015986: ATP synthesis coupled proton transport, GO:0015991: ATP hydrolysis coupled proton transport, GO:0015991: ATP hydrolysis coupled proton transport, GO:0015992: proton transport, GO:0016020: membrane, GO:0016020: membrane, GO:0016021: integral to …	9.16303	9.20683	9.19464	9.08762	9.4343	1.20714	3.36716	0.00944591	0.117727	9.49729	9.35083	9.45478	9.48481	1.25566	2.87308	0.0226178	0.241576	9.31867	9.67803	9.45773
229600	79630	BC028528	cDNA sequence BC028528	3 F2.1		GO:0003674: molecular_function, GO:0005575: cellular_component, GO:0005576: extracellular region, GO:0008150: biological_process	6.34297	6.7272	6.12836	6.17335	7.08625	1.66007	4.08837	0.0032977	0.059367	7.35836	6.86664	7.03374	6.87936	1.42897	3.09156	0.0164482	0.217669	6.72407	6.88763	7.02638
233016	645	Blvrb	biliverdin reductase B (flavin reductase (NADPH))	7 A3	00860: Porphyrin and chlorophyll metabolism	GO:0003674: molecular_function, GO:0003824: catalytic activity, GO:0004074: biliverdin reductase activity, GO:0005488: binding, GO:0005575: cellular_component, GO:0005737: cytoplasm, GO:0008150: biological_process, GO:0008152: metabolic process, GO:0016491: oxidoreductase activity, GO:0042602: flavin reductase activity, GO:0055114: oxidation reduction	8.50002	8.57528	8.52309	8.40171	8.77029	1.20731	2.92314	0.018645	0.174489	8.83535	8.63024	8.84528	8.76191	1.19793	2.99727	0.0188599	0.226414	8.71016	8.77886	8.79671
12169	660	Bmx	BMX non-receptor tyrosine kinase	X F		GO:0000166: nucleotide binding, GO:0004672: protein kinase activity, GO:0004713: protein tyrosine kinase activity, GO:0004715: non-membrane spanning protein tyrosine kinase activity, GO:0004872: receptor activity, GO:0005515: protein binding, GO:0005524: ATP binding, GO:0005737: cytoplasm, GO:0006468: protein amino acid phosphorylation, GO:0016301: kinase activity, GO:0016740: transferase activit…	5.19348	5.41264	5.09111	5.07668	5.73202	1.44815	4.60598	0.00162215	0.0375057	5.60052	5.86989	5.72565	5.92822	1.74331	2.80763	0.0249069	0.247148	5.66953	6.56734	5.5478
242509	54796	Bnc2	basonuclin 2	4 C4		GO:0003677: DNA binding, GO:0005622: intracellular, GO:0005634: nucleus, GO:0005634: nucleus, GO:0006350: transcription, GO:0008150: biological_process, GO:0008270: zinc ion binding, GO:0045449: regulation of transcription, GO:0046872: metal ion binding	5.91498	5.97342	5.86162	5.90991	6.15636	1.18281	2.99854	0.0165884	0.162064	6.09197	6.12805	6.24905	6.18807	1.21071	2.85609	0.02319	0.241639	6.30013	6.20812	6.05597
12177	665	Bnip3l	BCL2/adenovirus E1B interacting protein 3-like	14 D1		GO:0005634: nucleus, GO:0005739: mitochondrion, GO:0005739: mitochondrion, GO:0005739: mitochondrion, GO:0005740: mitochondrial envelope, GO:0005783: endoplasmic reticulum, GO:0005829: cytosol, GO:0006915: apoptosis, GO:0006915: apoptosis, GO:0016020: membrane, GO:0016021: integral to membrane, GO:0042981: regulation of apoptosis, GO:0043065: positive regulation of apoptosis	6.66545	6.63401	6.70993	6.65242	7.02454	1.28639	3.91277	0.00423257	0.0693631	7.09312	6.86066	7.11984	7.11602	1.37183	4.33018	0.00305047	0.103232	6.92953	7.20803	7.21051
12183	669	Bpgm	2,3-bisphosphoglycerate mutase	6 B1	00010: Glycolysis / Gluconeogenesis, 01100: Metabolic pathways	GO:0003674: molecular_function, GO:0003824: catalytic activity, GO:0004082: bisphosphoglycerate mutase activity, GO:0004083: 2,3-bisphospho-D-glycerate 2-phosphohydrolase activity, GO:0004619: phosphoglycerate mutase activity, GO:0005575: cellular_component, GO:0006096: glycolysis, GO:0008152: metabolic process, GO:0016787: hydrolase activity, GO:0016853: isomerase activity, GO:0016868: intramole…	5.51591	5.53075	5.56239	5.45458	5.72139	1.15391	2.52715	0.0346752	0.247555	5.62775	5.73541	5.801	5.77837	1.20053	2.95523	0.0200525	0.231564	5.79822	5.85817	5.67872
71934	377677	Car13	carbonic anhydrase 13	3 A2	00910: Nitrogen metabolism	GO:0004089: carbonate dehydratase activity, GO:0006730: one-carbon metabolic process, GO:0008270: zinc ion binding, GO:0016829: lyase activity, GO:0046872: metal ion binding	6.44561	6.597	6.34656	6.39326	7.57484	2.27078	5.12594	0.000827396	0.023343	8.09064	7.0891	7.54479	7.41185	1.9516	9.20489	2.67857e-05	0.029284	7.36293	7.34048	7.53214
216001	10367	Cbara1	calcium binding atopy-related autoantigen 1	10 B4		GO:0005509: calcium ion binding, GO:0005575: cellular_component, GO:0005739: mitochondrion, GO:0008150: biological_process, GO:0016020: membrane, GO:0016021: integral to membrane	7.30482	7.30039	7.38916	7.22492	7.58959	1.22026	3.0462	0.0154113	0.155026	7.73278	7.47671	7.55928	7.58762	1.21585	3.24177	0.0132566	0.205167	7.55534	7.65219	7.55534
69142		Cd209f	CD209f antigen	8 A1.1	04145: Phagosome	GO:0005529: sugar binding, GO:0005537: mannose binding, GO:0005575: cellular_component, GO:0008150: biological_process	5.95882	6.03555	5.91096	5.92995	7.34846	2.63788	12.0706	1.62534e-06	0.000453919	7.37153	7.12065	7.55319	6.97897	2.13702	3.78726	0.00621259	0.1455	6.28302	7.35625	7.29764
70192		Cd209g	CD209g antigen	8 A1.1	04145: Phagosome	GO:0005529: sugar binding, GO:0005529: sugar binding, GO:0005575: cellular_component, GO:0008150: biological_process	5.25119	5.24108	5.11659	5.3959	6.14649	1.85764	8.97353	1.58944e-05	0.00183214	6.25348	6.0367	6.14928	5.6559	1.32602	3.31342	0.0119723	0.199342	5.45486	5.73739	5.77546
12484		Cd24a	CD24a antigen	10 B2	04640: Hematopoietic cell lineage	GO:0001666: response to hypoxia, GO:0001775: cell activation, GO:0001959: regulation of cytokine-mediated signaling pathway, GO:0002237: response to molecule of bacterial origin, GO:0002329: pre-B cell differentiation, GO:0002523: leukocyte migration involved in inflammatory response, GO:0002842: positive regulation of T cell mediated immune response to tumor cell, GO:0002863: positive regulation…	6.54659	6.9175	6.38262	6.33966	7.09055	1.43412	3.63251	0.00636093	0.0899039	7.10176	7.15189	7.018	7.3488	1.7395	3.94571	0.00502516	0.131546	7.04503	7.65341	7.34795
60533	29126	Cd274	CD274 antigen	19 C2	04514: Cell adhesion molecules (CAMs)	GO:0004872: receptor activity, GO:0005515: protein binding, GO:0005886: plasma membrane, GO:0009897: external side of plasma membrane, GO:0016020: membrane, GO:0016021: integral to membrane, GO:0042130: negative regulation of T cell proliferation	6.54678	6.99232	6.18386	6.46415	7.58949	2.05471	4.33296	0.00234683	0.0472595	7.96842	7.17464	7.62543	7.34353	1.75019	2.92623	0.0209214	0.234092	7.02059	7.1436	7.86639
12580	1031	Cdkn2c	cyclin-dependent kinase inhibitor 2C (p18, inhibits CDK4)	4 C7	04110: Cell cycle	GO:0007049: cell cycle, GO:0008285: negative regulation of cell proliferation, GO:0016301: kinase activity	6.41701	6.85305	6.17778	6.22019	7.64966	2.35495	5.23715	0.000720058	0.02174	8.00731	7.20152	7.74015	7.12974	1.60506	3.79869	0.0061175	0.144915	7.23023	6.97142	7.18758
17312	10462	Clec10a	C-type lectin domain family 10, member A	11 B3		GO:0005488: binding, GO:0005529: sugar binding, GO:0016020: membrane, GO:0016021: integral to membrane	5.39568	5.36837	5.15719	5.66147	5.75366	1.2728	2.61088	0.0303906	0.229715	5.86721	5.58704	5.80675	6.07131	1.59699	3.95328	0.00497495	0.130829	5.78731	6.14579	6.28084
93675		Clec2i	C-type lectin domain family 2, member i	6 F3		GO:0004872: receptor activity, GO:0004888: transmembrane receptor activity, GO:0005488: binding, GO:0005515: protein binding, GO:0005529: sugar binding, GO:0005529: sugar binding, GO:0005886: plasma membrane, GO:0007165: signal transduction, GO:0009897: external side of plasma membrane, GO:0009986: cell surface, GO:0016020: membrane, GO:0016021: integral to membrane, GO:0030833: regulation of act…	5.13885	5.00353	5.09738	5.31563	5.465	1.25381	2.82198	0.0218267	0.191593	5.6278	5.30113	5.46607	5.59762	1.36898	4.43116	0.00268544	0.0955803	5.60053	5.5586	5.63373
67899	152100	Cmc1	COX assembly mitochondrial protein homolog (S. cerevisiae)	9 F3		GO:0003674: molecular_function, GO:0005739: mitochondrion, GO:0005739: mitochondrion, GO:0008150: biological_process, GO:0046872: metal ion binding	6.25793	6.69001	5.96769	6.11609	7.01411	1.67794	3.54098	0.00728302	0.0983972	7.38916	6.81605	6.83712	6.79669	1.42125	2.89301	0.0219656	0.238891	6.78004	6.68803	6.922
66588	51727	Cmpk1	cytidine monophosphate (UMP-CMP) kinase 1	4 C7	00240: Pyrimidine metabolism, 01100: Metabolic pathways	GO:0000166: nucleotide binding, GO:0003674: molecular_function, GO:0004127: cytidylate kinase activity, GO:0005524: ATP binding, GO:0005575: cellular_component, GO:0005634: nucleus, GO:0005737: cytoplasm, GO:0006139: nucleobase, nucleoside, nucleotide and nucleic acid metabolic process, GO:0006221: pyrimidine nucleotide biosynthetic process, GO:0008150: biological_process, GO:0016301: kinase acti…	7.56754	7.62941	7.46504	7.60818	8.07788	1.43084	4.66705	0.00149578	0.0353934	8.28446	8.03526	7.9139	7.97019	1.32211	4.27427	0.00327562	0.106777	7.86143	8.02284	8.0263
23789	57175	Coro1b	coronin, actin binding protein 1B	19 A		GO:0003779: actin binding, GO:0005515: protein binding, GO:0005575: cellular_component, GO:0005737: cytoplasm, GO:0005856: cytoskeleton, GO:0008150: biological_process	8.49614	8.57062	8.42855	8.48924	8.82963	1.26	4.14273	0.00305528	0.0566857	8.88932	8.75329	8.84626	8.96946	1.39038	4.89189	0.00153021	0.0747747	8.84376	9.08358	8.98104
12873	1359	Cpa3	carboxypeptidase A3, mast cell	3 A2	04614: Renin-angiotensin system	GO:0004180: carboxypeptidase activity, GO:0004181: metallocarboxypeptidase activity, GO:0006508: proteolysis, GO:0008233: peptidase activity, GO:0008237: metallopeptidase activity, GO:0008270: zinc ion binding, GO:0016787: hydrolase activity, GO:0031410: cytoplasmic vesicle, GO:0042629: mast cell granule, GO:0046872: metal ion binding	5.99702	6.01774	5.61114	6.36219	6.82599	1.78121	3.63194	0.00636634	0.0899039	6.62876	6.57728	7.27194	6.81085	1.78286	2.96752	0.0196959	0.230034	6.25789	6.97498	7.19967
13014	1476	Cstb	cystatin B	10 C1		GO:0002020: protease binding, GO:0004866: endopeptidase inhibitor activity, GO:0004866: endopeptidase inhibitor activity, GO:0004869: cysteine-type endopeptidase inhibitor activity, GO:0005622: intracellular, GO:0005634: nucleus, GO:0005737: cytoplasm, GO:0008344: adult locomotory behavior, GO:0010951: negative regulation of endopeptidase activity, GO:0030414: peptidase inhibitor activity	8.03377	8.18253	8.11485	7.80391	8.36659	1.25169	3.08335	0.014554	0.149054	8.39801	8.33385	8.36791	8.93296	1.89957	4.36423	0.00292165	0.100627	8.48345	9.25784	9.0576
13030	1508	Ctsb	cathepsin B	14 D1	04142: Lysosome, 04612: Antigen processing and presentation	GO:0004175: endopeptidase activity, GO:0004197: cysteine-type endopeptidase activity, GO:0004197: cysteine-type endopeptidase activity, GO:0005576: extracellular region, GO:0005615: extracellular space, GO:0005625: soluble fraction, GO:0005737: cytoplasm, GO:0005739: mitochondrion, GO:0005739: mitochondrion, GO:0005764: lysosome, GO:0005764: lysosome, GO:0005764: lysosome, GO:0005901: caveola, GO…	10.3512	10.4578	10.3404	10.2555	10.6016	1.1893	2.7903	0.0229341	0.196757	10.7104	10.5275	10.5668	11.2013	1.83767	4.72639	0.00186617	0.0813336	10.7874	11.4962	11.3205
64138	1522	Ctsz	cathepsin Z	2 H4	04142: Lysosome	GO:0004197: cysteine-type endopeptidase activity, GO:0005764: lysosome, GO:0006508: proteolysis, GO:0008233: peptidase activity, GO:0008234: cysteine-type peptidase activity, GO:0016787: hydrolase activity	9.36195	9.3073	9.44524	9.33332	9.73275	1.2953	4.0618	0.00342365	0.0607583	9.87646	9.63892	9.68288	10.2305	1.86136	4.97444	0.001388	0.0713325	9.82854	10.5299	10.3329
114874	80821	Ddhd1	DDHD domain containing 1	14 C1		GO:0003674: molecular_function, GO:0005575: cellular_component, GO:0005737: cytoplasm, GO:0008150: biological_process, GO:0016042: lipid catabolic process, GO:0016787: hydrolase activity, GO:0046872: metal ion binding	8.02408	8.18991	7.88787	7.99447	8.27097	1.18242	2.61613	0.0301408	0.228504	8.31392	8.2448	8.25419	8.50568	1.39651	3.98885	0.00474622	0.127694	8.33681	8.53083	8.6494
232449	51071	Dera	2-deoxyribose-5-phosphate aldolase homolog (C. elegans)	6 G1	00030: Pentose phosphate pathway	GO:0003674: molecular_function, GO:0003824: catalytic activity, GO:0004139: deoxyribose-phosphate aldolase activity, GO:0005575: cellular_component, GO:0005737: cytoplasm, GO:0008150: biological_process, GO:0008152: metabolic process, GO:0009264: deoxyribonucleotide catabolic process, GO:0016829: lyase activity	6.78002	6.89721	6.70138	6.74146	7.10135	1.25538	2.82143	0.0218455	0.191679	7.33006	6.98857	6.98542	7.15341	1.29387	4.07893	0.00421642	0.121923	7.09748	7.21437	7.14838
241452	10170	Dhrs9	dehydrogenase/reductase (SDR family) member 9	2 C2	00830: Retinol metabolism, 01100: Metabolic pathways	GO:0003824: catalytic activity, GO:0004745: retinol dehydrogenase activity, GO:0005488: binding, GO:0005575: cellular_component, GO:0005737: cytoplasm, GO:0005783: endoplasmic reticulum, GO:0005792: microsome, GO:0008152: metabolic process, GO:0016020: membrane, GO:0016491: oxidoreductase activity, GO:0055114: oxidation reduction	4.71266	4.73259	4.72412	4.68127	5.89218	2.32901	6.51758	0.000163777	0.00812191	6.3418	5.52766	5.80708	6.07517	2.58759	11.8703	4.57991e-06	0.0194417	5.88844	6.05142	6.28565
13482	1803	Dpp4	dipeptidylpeptidase 4	2 C2-D		GO:0002709: regulation of T cell mediated immunity, GO:0004177: aminopeptidase activity, GO:0004252: serine-type endopeptidase activity, GO:0004872: receptor activity, GO:0005518: collagen binding, GO:0005576: extracellular region, GO:0005624: membrane fraction, GO:0005625: soluble fraction, GO:0005783: endoplasmic reticulum, GO:0005794: Golgi apparatus, GO:0005886: plasma membrane, GO:0005886: p…	5.79288	5.80412	5.74437	5.83015	6.26296	1.39018	4.91648	0.00108007	0.0279904	6.4205	6.10819	6.26019	6.37961	1.52174	3.98679	0.0047591	0.127694	6.06936	6.41916	6.65031
71712	55332	Dram1	DNA-damage regulated autophagy modulator 1	10 C1		GO:0003674: molecular_function, GO:0005575: cellular_component, GO:0005764: lysosome, GO:0006914: autophagy, GO:0006915: apoptosis, GO:0008150: biological_process, GO:0016020: membrane, GO:0016021: integral to membrane	7.18377	7.25619	7.18711	7.108	7.5355	1.28041	3.51301	0.00759225	0.101413	7.71353	7.39647	7.49651	7.93048	1.6813	7.42683	0.000113327	0.0325048	7.77737	7.98241	8.03166
13587		Ear2	eosinophil-associated, ribonuclease A family, member 2	14 C1		GO:0003674: molecular_function, GO:0005575: cellular_component	5.4684	5.16439	5.30396	5.93685	6.21693	1.63551	4.07581	0.00335665	0.05992	6.11676	6.29751	6.23652	7.6712	4.71735	7.06164	0.000157696	0.034154	7.07882	8.23701	7.69777
13806	2023	Eno1	enolase 1, alpha non-neuron	4 E2	00010: Glycolysis / Gluconeogenesis, 01100: Metabolic pathways, 03018: RNA degradation	GO:0001701: in utero embryonic development, GO:0004634: phosphopyruvate hydratase activity, GO:0004634: phosphopyruvate hydratase activity, GO:0005515: protein binding, GO:0005625: soluble fraction, GO:0005626: insoluble fraction, GO:0008152: metabolic process, GO:0019717: synaptosome, GO:0042803: protein homodimerization activity, GO:0046982: protein heterodimerization activity	9.78961	10.0087	9.66335	9.69676	11.0565	2.41484	8.94624	1.62632e-05	0.00185584	11.3328	10.9258	10.9109	10.1323	1.26112	3.02626	0.0180811	0.223933	10.118	10.1869	10.092
18606	5168	Enpp2	ectonucleotide pyrophosphatase/phosphodiesterase 2	15 D2	00565: Ether lipid metabolism	GO:0003676: nucleic acid binding, GO:0003824: catalytic activity, GO:0004528: phosphodiesterase I activity, GO:0004551: nucleotide diphosphatase activity, GO:0005044: scavenger receptor activity, GO:0005576: extracellular region, GO:0005887: integral to plasma membrane, GO:0006935: chemotaxis, GO:0006955: immune response, GO:0008152: metabolic process, GO:0008152: metabolic process, GO:0016042: l…	7.5874	7.80532	7.45559	7.50129	8.38525	1.7478	5.32656	0.000644756	0.0203645	8.60738	8.08671	8.46167	8.2427	1.57895	4.44279	0.00264659	0.0948884	8.1803	8.05263	8.49517
16592	2171	Fabp5	fatty acid binding protein 5, epidermal	40911.1	03320: PPAR signaling pathway	GO:0005215: transporter activity, GO:0005488: binding, GO:0005504: fatty acid binding, GO:0005737: cytoplasm, GO:0006006: glucose metabolic process, GO:0006629: lipid metabolic process, GO:0006656: phosphatidylcholine biosynthetic process, GO:0006810: transport, GO:0008289: lipid binding, GO:0015758: glucose transport	2.72283	2.65868	2.62746	2.88234	3.01073	1.22116	2.6864	0.0269888	0.214948	3.13142	2.8478	3.05297	3.97807	2.69028	3.16484	0.0147999	0.210563	3.02761	4.82734	4.07926
66540	83641	Fam107b	family with sequence similarity 107, member B	2 A1		GO:0003674: molecular_function, GO:0005575: cellular_component, GO:0008150: biological_process	5.21264	5.36917	5.27972	4.98902	5.66691	1.38922	2.57867	0.0319714	0.236154	6.05657	5.56107	5.38308	5.69036	1.39299	3.3478	0.0114039	0.196468	5.48419	5.88799	5.69889
74645		Fam46c	family with sequence similarity 46, member C	3 F2.2		GO:0003674: molecular_function, GO:0005575: cellular_component, GO:0008150: biological_process	7.17807	7.01922	7.47119	7.04379	7.62507	1.35064	3.44964	0.00834542	0.10847	7.68923	7.51681	7.66917	7.58797	1.31706	2.91813	0.0211711	0.235759	7.46244	7.67143	7.63005
68250	84191	Fam96a	family with sequence similarity 96, member A	9 D		GO:0003674: molecular_function, GO:0005575: cellular_component, GO:0008150: biological_process	8.79025	9.10328	8.60552	8.66194	9.20044	1.31857	2.80463	0.0224263	0.194891	9.38897	9.07618	9.13617	9.29286	1.40525	3.25036	0.0130951	0.204036	9.29712	9.13064	9.45083
229474	85462	Fhdc1	FH2 domain containing 1	3 F1		GO:0003674: molecular_function, GO:0003779: actin binding, GO:0005575: cellular_component, GO:0008150: biological_process, GO:0016043: cellular component organization, GO:0030036: actin cytoskeleton organization	4.56063	4.40306	4.68969	4.58914	4.84563	1.2148	3.05668	0.0151642	0.153486	4.85924	4.8865	4.79115	4.94506	1.30546	3.31231	0.0119912	0.199342	4.83881	5.11061	4.88577
20321	391059	Frrs1	ferric-chelate reductase 1	3 G1		GO:0000293: ferric-chelate reductase activity, GO:0004500: dopamine beta-monooxygenase activity, GO:0006548: histidine catabolic process, GO:0006810: transport, GO:0008152: metabolic process, GO:0016020: membrane, GO:0016021: integral to membrane, GO:0016491: oxidoreductase activity, GO:0022900: electron transport chain, GO:0046872: metal ion binding, GO:0055114: oxidation reduction	6.65833	6.90186	6.48454	6.5886	7.0878	1.33745	3.72216	0.00557718	0.082547	7.16812	7.04359	7.05169	7.55303	1.86146	5.69204	0.000618465	0.049916	7.28482	7.74356	7.6307
14381	2539	G6pdx	glucose-6-phosphate dehydrogenase X-linked	X A2-A3	00030: Pentose phosphate pathway, 00480: Glutathione metabolism, 01100: Metabolic pathways	GO:0001816: cytokine production, GO:0001998: angiotensin mediated vasoconstriction involved in regulation of systemic arterial blood pressure, GO:0002033: vasodilation by angiotensin involved in regulation of systemic arterial blood pressure, GO:0003824: catalytic activity, GO:0004345: glucose-6-phosphate dehydrogenase activity, GO:0004345: glucose-6-phosphate dehydrogenase activity, GO:0004345: …	8.21693	8.4178	8.08678	8.1462	9.46733	2.38657	9.28144	1.2319e-05	0.00155637	9.71234	9.26937	9.42026	8.62481	1.3237	3.37651	0.0109512	0.192774	8.50933	8.76803	8.59706
14420	2581	Galc	galactosylceramidase	12 E	00600: Sphingolipid metabolism, 01100: Metabolic pathways, 04142: Lysosome	GO:0003824: catalytic activity, GO:0004336: galactosylceramidase activity, GO:0004336: galactosylceramidase activity, GO:0005739: mitochondrion, GO:0005764: lysosome, GO:0005764: lysosome, GO:0005975: carbohydrate metabolic process, GO:0006683: galactosylceramide catabolic process, GO:0008152: metabolic process, GO:0008152: metabolic process, GO:0016787: hydrolase activity, GO:0016798: hydrolase …	5.49975	5.66228	5.38885	5.44811	5.89363	1.32819	2.64789	0.028672	0.222191	6.22834	5.76719	5.68536	6.44127	1.94247	5.74729	0.000582784	0.0490857	6.09201	6.67842	6.55336
69976	2585	Galk2	galactokinase 2	2 F1	00052: Galactose metabolism, 00520: Amino sugar and nucleotide sugar metabolism, 01100: Metabolic pathways	GO:0000166: nucleotide binding, GO:0003674: molecular_function, GO:0004335: galactokinase activity, GO:0005524: ATP binding, GO:0005575: cellular_component, GO:0005737: cytoplasm, GO:0006012: galactose metabolic process, GO:0008150: biological_process, GO:0008152: metabolic process, GO:0016301: kinase activity, GO:0016310: phosphorylation, GO:0016740: transferase activity, GO:0016773: phosphotran…	5.93285	5.94496	6.0286	5.82499	6.23975	1.23524	3.72714	0.00553679	0.0821807	6.21382	6.28076	6.22467	6.40785	1.38871	5.11512	0.00117805	0.0658679	6.32951	6.42693	6.46713
55932	115361	Gbp3	guanylate binding protein 3	3 H1		GO:0000166: nucleotide binding, GO:0003924: GTPase activity, GO:0003924: GTPase activity, GO:0005525: GTP binding, GO:0005737: cytoplasm, GO:0005829: cytosol, GO:0006184: GTP catabolic process	6.08575	6.24211	5.88011	6.13503	6.35038	1.19542	2.52232	0.0349402	0.248361	6.38974	6.28512	6.37627	6.98776	1.94626	3.62214	0.00778004	0.162851	6.79892	6.58312	7.58125
14613	2702	Gja5	gap junction protein, alpha 5	3 F2.1		GO:0001501: skeletal system development, GO:0001568: blood vessel development, GO:0005243: gap junction channel activity, GO:0005886: plasma membrane, GO:0005921: gap junction, GO:0005922: connexon complex, GO:0005922: connexon complex, GO:0007154: cell communication, GO:0007267: cell-cell signaling, GO:0016020: membrane, GO:0016021: integral to membrane, GO:0030054: cell junction, GO:0030326: em…	6.52336	6.7855	6.2978	6.48678	6.90191	1.29329	2.72745	0.0253057	0.208994	6.75698	7.0862	6.86254	7.51471	2.02214	4.50325	0.00245417	0.0917075	7.04901	7.63617	7.85896
100040540		Gm10288	predicted gene 10288	3 H2		GO:0003674: molecular_function, GO:0005575: cellular_component, GO:0005840: ribosome, GO:0008150: biological_process, GO:0030529: ribonucleoprotein complex	3.75088	4.50933	3.26028	3.48302	4.76077	1.87945	3.5016	0.00772237	0.102635	4.89092	4.53367	4.85773	4.998	2.26621	3.64139	0.00757706	0.16086	4.71923	4.8003	5.47446
100038909		Gm14548	predicted gene 14548	7 A1		GO:0003674: molecular_function, GO:0005575: cellular_component, GO:0008150: biological_process	4.05828	4.22763	3.84377	4.10345	4.55224	1.41561	3.26823	0.0109709	0.126977	4.7563	4.24723	4.6532	7.01184	7.78249	18.5707	1.87059e-07	0.00350957	6.70841	7.17578	7.15134
328099		Gm5081	predicted gene 5081	12 C1	00030: Pentose phosphate pathway, 00230: Purine metabolism, 01100: Metabolic pathways		4.88341	5.14666	4.59463	4.90895	5.26938	1.29502	2.70043	0.0264013	0.213259	5.16529	5.42683	5.21602	5.54733	1.56715	4.57716	0.00223952	0.0883528	5.50158	5.6465	5.49392
14710	2793	Gngt2	guanine nucleotide binding protein (G protein), gamma transducing activity polypeptide 2	11 D	04062: Chemokine signaling pathway	GO:0004871: signal transducer activity, GO:0005834: heterotrimeric G-protein complex, GO:0005886: plasma membrane, GO:0007165: signal transduction, GO:0007186: G-protein coupled receptor protein signaling pathway, GO:0016020: membrane	5.48453	5.6229	5.38277	5.44793	5.81718	1.26546	2.73174	0.0251361	0.20816	6.03437	5.60572	5.81144	6.74625	2.46284	6.05091	0.000423305	0.0426063	6.25314	7.09393	6.89169
14775	2876	Gpx1	glutathione peroxidase 1	9 F1	00480: Glutathione metabolism, 00590: Arachidonic acid metabolism, 05014: Amyotrophic lateral sclerosis (ALS), 05016: Huntington's disease	GO:0000302: response to reactive oxygen species, GO:0001659: temperature homeostasis, GO:0001885: endothelial cell development, GO:0002862: negative regulation of inflammatory response to antigenic stimulus, GO:0004601: peroxidase activity, GO:0004602: glutathione peroxidase activity, GO:0004602: glutathione peroxidase activity, GO:0004602: glutathione peroxidase activity, GO:0004602: glutathione…	9.7588	9.85373	9.82032	9.60236	10.0945	1.26079	3.36848	0.0094272	0.117632	10.1726	9.96607	10.1449	10.2535	1.4178	3.54844	0.00861278	0.17181	10.0377	10.5085	10.2143
110558		H2-Q9	histocompatibility 2, Q region locus 9	17 19.21 cM		GO:0001916: positive regulation of T cell mediated cytotoxicity, GO:0002476: antigen processing and presentation of endogenous peptide antigen via MHC class Ib, GO:0009897: external side of plasma membrane, GO:0032398: MHC class Ib protein complex, GO:0032729: positive regulation of interferon-gamma production, GO:0042605: peptide antigen binding, GO:0051607: defense response to virus	5.80415	5.86874	5.7398	5.80391	6.16615	1.28582	4.41556	0.0020963	0.043934	6.20291	6.2267	6.06884	6.6929	1.9189	3.98371	0.0047785	0.127694	6.81471	6.15504	7.10895
51788	3015	H2afz	H2A histone family, member Z	3 G3	05322: Systemic lupus erythematosus	GO:0001740: Barr body, GO:0005634: nucleus, GO:0005634: nucleus	5.91886	6.27062	5.77492	5.71103	6.73698	1.76723	4.21407	0.00276578	0.0527437	7.10712	6.47601	6.6278	7.21765	2.54325	4.52449	0.00239026	0.090913	6.56648	7.43756	7.64891
15242	3087	Hhex	hematopoietically expressed homeobox	19 D1	04950: Maturity onset diabetes of the young	GO:0000122: negative regulation of transcription from RNA polymerase II promoter, GO:0001570: vasculogenesis, GO:0001889: liver development, GO:0002009: morphogenesis of an epithelium, GO:0002573: myeloid leukocyte differentiation, GO:0003677: DNA binding, GO:0003682: chromatin binding, GO:0003700: sequence-specific DNA binding transcription factor activity, GO:0003700: sequence-specific DNA bind…	4.63355	4.60714	4.70233	4.59119	4.89258	1.20008	2.74969	0.024439	0.204542	4.7952	4.82316	5.05937	5.17726	1.4576	6.47681	0.000275389	0.0399096	5.11234	5.21124	5.20821
15446	3248	Hpgd	hydroxyprostaglandin dehydrogenase 15 (NAD)	8 B3.2		GO:0003824: catalytic activity, GO:0005488: binding, GO:0005737: cytoplasm, GO:0006629: lipid metabolic process, GO:0006631: fatty acid metabolic process, GO:0006693: prostaglandin metabolic process, GO:0008152: metabolic process, GO:0008152: metabolic process, GO:0016404: 15-hydroxyprostaglandin dehydrogenase (NAD+) activity, GO:0016404: 15-hydroxyprostaglandin dehydrogenase (NAD+) activity, GO:…	6.96354	7.08317	6.87446	6.93299	7.25164	1.21903	3.44542	0.00839828	0.108757	7.224	7.23534	7.29558	7.49503	1.44603	5.17402	0.00110078	0.0638361	7.35668	7.55043	7.57797
101502	80270	Hsd3b7	hydroxy-delta-5-steroid dehydrogenase, 3 beta- and steroid delta-isomerase 7	7 F3	00120: Primary bile acid biosynthesis, 01100: Metabolic pathways	GO:0001558: regulation of cell growth, GO:0003824: catalytic activity, GO:0003854: 3-beta-hydroxy-delta5-steroid dehydrogenase activity, GO:0005488: binding, GO:0005783: endoplasmic reticulum, GO:0005792: microsome, GO:0006694: steroid biosynthetic process, GO:0008152: metabolic process, GO:0016020: membrane, GO:0016021: integral to membrane, GO:0016491: oxidoreductase activity, GO:0047016: chole…	7.4983	7.6195	7.44877	7.42661	7.9018	1.32601	3.85053	0.00462896	0.073183	8.08111	7.76305	7.86122	7.76745	1.20296	3.03395	0.0178801	0.223765	7.77227	7.77774	7.75233
15926	3417	Idh1	isocitrate dehydrogenase 1 (NADP+), soluble	1 C2	00020: Citrate cycle (TCA cycle), 00480: Glutathione metabolism, 01100: Metabolic pathways, 04146: Peroxisome	GO:0000287: magnesium ion binding, GO:0004450: isocitrate dehydrogenase (NADP+) activity, GO:0004450: isocitrate dehydrogenase (NADP+) activity, GO:0004450: isocitrate dehydrogenase (NADP+) activity, GO:0005625: soluble fraction, GO:0005737: cytoplasm, GO:0005739: mitochondrion, GO:0005829: cytosol, GO:0006097: glyoxylate cycle, GO:0006099: tricarboxylic acid cycle, GO:0006102: isocitrate metabol…	8.27622	8.73845	7.99812	8.09208	9.41557	2.17968	5.21935	0.00073617	0.0220076	9.7662	9.14484	9.33568	8.92428	1.53904	3.02557	0.0180991	0.223933	8.64425	9.06681	9.06177
76933	83982	Ifi27l2a	interferon, alpha-inducible protein 27 like 2A	12 E		GO:0003674: molecular_function, GO:0005575: cellular_component, GO:0007568: aging, GO:0009615: response to virus	8.45321	8.64079	8.34012	8.37873	9.40078	1.94932	6.03813	0.000278204	0.0116009	9.69753	9.08214	9.42266	9.14862	1.67249	3.02027	0.0182391	0.224026	9.1851	8.64777	9.613
15976	3455	Ifnar2	interferon (alpha and beta) receptor 2	16 C3.3	04060: Cytokine-cytokine receptor interaction, 04620: Toll-like receptor signaling pathway, 04630: Jak-STAT signaling pathway, 04650: Natural killer cell mediated cytotoxicity	GO:0004872: receptor activity, GO:0004905: type I interferon receptor activity, GO:0005515: protein binding, GO:0005615: extracellular space, GO:0006357: regulation of transcription from RNA polymerase II promoter, GO:0007596: blood coagulation, GO:0008283: cell proliferation, GO:0016020: membrane, GO:0016021: integral to membrane, GO:0016021: integral to membrane, GO:0019221: cytokine-mediated s…	9.00394	9.18662	8.95994	8.86528	9.36962	1.2936	2.74883	0.024472	0.204737	9.61362	9.16303	9.33222	9.54277	1.45653	3.92361	0.00517485	0.132974	9.30392	9.61785	9.70655
16019		Igh-6	immunoglobulin heavy chain 6 (heavy chain of IgM)	12 F1-2		GO:0000187: activation of MAPK activity, GO:0002455: humoral immune response mediated by circulating immunoglobulin, GO:0003823: antigen binding, GO:0003823: antigen binding, GO:0004888: transmembrane receptor activity, GO:0005515: protein binding, GO:0005576: extracellular region, GO:0005886: plasma membrane, GO:0009897: external side of plasma membrane, GO:0016020: membrane, GO:0016021: integra…	7.58956	7.98503	7.11684	7.66681	8.56011	1.92823	4.34554	0.0023067	0.0467619	8.87423	8.30013	8.50597	9.6933	5.09524	3.99794	0.00468956	0.127296	10.8441	8.56008	9.67574
27993	92856	Imp4	IMP4, U3 small nucleolar ribonucleoprotein, homolog (yeast)	1 B		GO:0003723: RNA binding, GO:0005634: nucleus, GO:0005730: nucleolus, GO:0006364: rRNA processing, GO:0006364: rRNA processing, GO:0030519: snoRNP binding, GO:0030529: ribonucleoprotein complex, GO:0042254: ribosome biogenesis	7.8694	8.02599	7.78362	7.79858	8.18302	1.24046	3.31159	0.0102728	0.123048	8.17332	8.10576	8.26999	8.14264	1.20493	2.85031	0.0233883	0.242083	8.15191	8.14794	8.12806
16362	3659	Irf1	interferon regulatory factor 1	11 B1.3		GO:0003677: DNA binding, GO:0003677: DNA binding, GO:0003700: sequence-specific DNA binding transcription factor activity, GO:0003700: sequence-specific DNA binding transcription factor activity, GO:0005634: nucleus, GO:0005634: nucleus, GO:0006350: transcription, GO:0006355: regulation of transcription, DNA-dependent, GO:0010468: regulation of gene expression, GO:0043374: CD8-positive, alpha-bet…	6.67718	6.8075	6.67072	6.55333	6.91832	1.17937	2.70721	0.0261218	0.212184	6.95116	6.85844	6.94537	7.32701	1.58941	4.05243	0.00436528	0.123373	7.1246	7.17727	7.67915
106581	83986	Itfg3	integrin alpha FG-GAP repeat containing 3	17 A3.3		GO:0003674: molecular_function, GO:0005575: cellular_component, GO:0008150: biological_process, GO:0016020: membrane, GO:0016021: integral to membrane	8.29084	8.34639	8.1848	8.34133	8.51964	1.17245	2.54316	0.033811	0.243681	8.63417	8.42254	8.5022	8.61732	1.25257	3.74264	0.00659947	0.149015	8.6079	8.58494	8.65913
212442	51110	Lactb2	lactamase, beta 2	1 A3		GO:0003674: molecular_function, GO:0005739: mitochondrion, GO:0008150: biological_process, GO:0016787: hydrolase activity, GO:0046872: metal ion binding	7.26274	7.55439	7.24446	6.98938	8.22292	1.94513	5.50749	0.000517353	0.0179133	8.53167	7.99235	8.14475	7.71377	1.35421	2.89345	0.0219512	0.238891	7.54309	7.78677	7.81144
16818	3932	Lck	lymphocyte protein tyrosine kinase	4 D2.2	04650: Natural killer cell mediated cytotoxicity, 04660: T cell receptor signaling pathway, 05340: Primary immunodeficiency	GO:0000166: nucleotide binding, GO:0004672: protein kinase activity, GO:0004713: protein tyrosine kinase activity, GO:0004713: protein tyrosine kinase activity, GO:0004713: protein tyrosine kinase activity, GO:0004715: non-membrane spanning protein tyrosine kinase activity, GO:0005515: protein binding, GO:0005515: protein binding, GO:0005524: ATP binding, GO:0005737: cytoplasm, GO:0005886: plasma…	4.89213	4.81288	4.94866	4.91485	5.71152	1.88435	3.05721	0.0151518	0.153434	6.39493	5.12989	5.60973	5.45677	1.52197	2.81095	0.0247852	0.246632	5.88272	5.46661	5.02097
235435	197021	Lctl	lactase-like	9 C		GO:0003674: molecular_function, GO:0003824: catalytic activity, GO:0004553: hydrolase activity, hydrolyzing O-glycosyl compounds, GO:0005783: endoplasmic reticulum, GO:0005783: endoplasmic reticulum, GO:0005975: carbohydrate metabolic process, GO:0008150: biological_process, GO:0016020: membrane, GO:0016021: integral to membrane, GO:0043169: cation binding	4.75988	4.86204	4.68558	4.732	5.50154	1.69199	5.27841	0.000684178	0.0210145	5.7755	5.20017	5.52894	5.12714	1.29636	3.06763	0.0170278	0.219246	5.35415	5.01596	5.01131
16889	3988	Lipa	lysosomal acid lipase A	19 C1	00100: Steroid biosynthesis, 04142: Lysosome	GO:0000902: cell morphogenesis, GO:0001816: cytokine production, GO:0004771: sterol esterase activity, GO:0004771: sterol esterase activity, GO:0005764: lysosome, GO:0005764: lysosome, GO:0006629: lipid metabolic process, GO:0006631: fatty acid metabolic process, GO:0006954: inflammatory response, GO:0008283: cell proliferation, GO:0016042: lipid catabolic process, GO:0016125: sterol metabolic pr…	8.39318	8.39324	8.45782	8.32849	8.96673	1.49579	5.38725	0.000598558	0.0195823	9.17036	8.79735	8.93248	9.68635	2.53583	5.94962	0.000470358	0.0443704	9.18182	10.1222	9.75502
67168	10161	Lpar6	lysophosphatidic acid receptor 6	14 D3	04080: Neuroactive ligand-receptor interaction	GO:0003674: molecular_function, GO:0004871: signal transducer activity, GO:0004872: receptor activity, GO:0004930: G-protein coupled receptor activity, GO:0005575: cellular_component, GO:0005886: plasma membrane, GO:0007165: signal transduction, GO:0007186: G-protein coupled receptor protein signaling pathway, GO:0008150: biological_process, GO:0016020: membrane, GO:0016021: integral to membrane,…	7.15085	7.53775	6.77625	7.13857	8.05749	1.84428	4.80868	0.0012419	0.0307219	8.19592	7.81601	8.16055	7.80846	1.54748	3.43433	0.0100968	0.185706	7.83622	7.63738	7.95178
14792	10162	Lpcat3	lysophosphatidylcholine acyltransferase 3	6 F2	00564: Glycerophospholipid metabolism	GO:0003674: molecular_function, GO:0005575: cellular_component, GO:0005783: endoplasmic reticulum, GO:0008150: biological_process, GO:0008415: acyltransferase activity, GO:0008654: phospholipid biosynthetic process, GO:0016020: membrane, GO:0016021: integral to membrane, GO:0016740: transferase activity, GO:0047184: 1-acylglycerophosphocholine O-acyltransferase activity	8.32805	8.64164	8.09289	8.24963	8.76248	1.34631	2.62369	0.0297842	0.226921	8.98459	8.50277	8.80008	8.87698	1.44531	3.76085	0.00643848	0.147042	8.83555	8.83181	8.96359
231549	55144	Lrrc8d	leucine rich repeat containing 8D	5 E5		GO:0003674: molecular_function, GO:0005515: protein binding, GO:0005575: cellular_component, GO:0008150: biological_process, GO:0016020: membrane, GO:0016021: integral to membrane	6.83723	6.88134	6.85292	6.77743	7.38238	1.46369	5.77846	0.000375146	0.0141934	7.5452	7.25548	7.34646	7.0721	1.17688	2.82118	0.0244138	0.245879	7.02226	7.05977	7.13428
17110		Lyz1	lysozyme 1	10 D2	04970: Salivary secretion	GO:0003796: lysozyme activity, GO:0003824: catalytic activity, GO:0005576: extracellular region, GO:0008152: metabolic process, GO:0016787: hydrolase activity, GO:0016798: hydrolase activity, acting on glycosyl bonds, GO:0016998: cell wall macromolecule catabolic process, GO:0019835: cytolysis, GO:0042742: defense response to bacterium, GO:0050829: defense response to Gram-negative bacterium, GO:…	7.15827	7.00702	6.78798	7.6798	7.91654	1.64368	3.49285	0.00782373	0.103528	8.1456	7.87403	7.72998	8.75143	2.97509	6.07883	0.000411273	0.0420231	8.50259	8.58459	9.16709
17436	4199	Me1	malic enzyme 1, NADP(+)-dependent, cytosolic	9 E3.1	00620: Pyruvate metabolism, 01100: Metabolic pathways, 03320: PPAR signaling pathway	GO:0003824: catalytic activity, GO:0004470: malic enzyme activity, GO:0004470: malic enzyme activity, GO:0004470: malic enzyme activity, GO:0004471: malate dehydrogenase (decarboxylating) activity, GO:0004473: malate dehydrogenase (oxaloacetate-decarboxylating) (NADP+) activity, GO:0004473: malate dehydrogenase (oxaloacetate-decarboxylating) (NADP+) activity, GO:0004473: malate dehydrogenase (oxa…	8.67992	8.76118	8.67369	8.60488	10.2032	2.96967	7.76984	4.63787e-05	0.00365943	10.715	10.0129	9.8816	9.04424	1.2869	4.14915	0.00384805	0.115939	9.03799	8.98202	9.11271
17295	4233	Met	met proto-oncogene	6 A2	04060: Cytokine-cytokine receptor interaction, 04144: Endocytosis, 04360: Axon guidance, 04510: Focal adhesion, 04520: Adherens junction, 05100: Bacterial invasion of epithelial cells, 05144: Malaria, 05200: Pathways in cancer, 05211: Renal cell carcinoma, 05218: Melanoma	GO:0000166: nucleotide binding, GO:0000187: activation of MAPK activity, GO:0001764: neuron migration, GO:0001889: liver development, GO:0001890: placenta development, GO:0004672: protein kinase activity, GO:0004672: protein kinase activity, GO:0004713: protein tyrosine kinase activity, GO:0004713: protein tyrosine kinase activity, GO:0004714: transmembrane receptor protein tyrosine kinase activi…	5.49445	5.63098	5.33051	5.52187	6.29838	1.75816	5.75214	0.00038688	0.0144824	6.55024	6.03214	6.31277	5.98266	1.39934	4.56407	0.00227597	0.0891282	5.98578	6.07002	5.89216
56738		Mocs1	molybdenum cofactor synthesis 1	17 C		GO:0000166: nucleotide binding, GO:0003674: molecular_function, GO:0003824: catalytic activity, GO:0005525: GTP binding, GO:0005575: cellular_component, GO:0006777: Mo-molybdopterin cofactor biosynthetic process, GO:0008152: metabolic process, GO:0019008: molybdopterin synthase complex, GO:0032324: molybdopterin cofactor biosynthetic process, GO:0046872: metal ion binding, GO:0051536: iron-sulfur…	7.15488	7.25455	7.01014	7.19995	7.57024	1.331	4.59529	0.00164544	0.0376823	7.52478	7.54474	7.64121	7.44417	1.21909	3.04868	0.017502	0.221646	7.40932	7.47632	7.44688
17434	4338	Mocs2	molybdenum cofactor synthesis 2	13 D2.2		GO:0005737: cytoplasm, GO:0006777: Mo-molybdopterin cofactor biosynthetic process, GO:0016740: transferase activity, GO:0042802: identical protein binding	6.12985	6.13292	6.16692	6.08973	6.76122	1.56708	4.87253	0.0011431	0.0290567	7.06368	6.55191	6.66808	6.52619	1.31626	4.93538	0.0014534	0.072608	6.51742	6.4868	6.57435
17918	4644	Myo5a	myosin VA	9 D		GO:0000146: microfilament motor activity, GO:0000146: microfilament motor activity, GO:0000149: SNARE binding, GO:0000166: nucleotide binding, GO:0001750: photoreceptor outer segment, GO:0003774: motor activity, GO:0003774: motor activity, GO:0003774: motor activity, GO:0003779: actin binding, GO:0003779: actin binding, GO:0003779: actin binding, GO:0005509: calcium ion binding, GO:0005515: prote…	7.04812	7.08735	7.03979	7.01721	7.52528	1.39475	5.5998	0.000463186	0.0165229	7.65851	7.4701	7.44722	7.96418	1.94508	4.47698	0.00253583	0.0927723	7.4826	8.35954	8.05039
212114	387921	Nhlrc3	NHL repeat containing 3	3 C		GO:0003674: molecular_function, GO:0005575: cellular_component, GO:0008150: biological_process	6.36586	6.41142	6.35727	6.32889	6.59733	1.17446	3.03365	0.0157126	0.156941	6.52751	6.65323	6.61123	6.72428	1.28566	3.63385	0.00765586	0.161527	6.56199	6.81415	6.79671
75805	57486	Nln	neurolysin (metallopeptidase M3 family)	13 D1	04614: Renin-angiotensin system	GO:0003674: molecular_function, GO:0004222: metalloendopeptidase activity, GO:0005737: cytoplasm, GO:0005739: mitochondrion, GO:0005739: mitochondrion, GO:0006508: proteolysis, GO:0008150: biological_process, GO:0008233: peptidase activity, GO:0008237: metallopeptidase activity, GO:0016787: hydrolase activity, GO:0046872: metal ion binding	5.97947	6.00344	5.968	5.96697	6.44893	1.3861	6.00573	0.000288643	0.011896	6.37577	6.42902	6.54198	6.27223	1.22907	2.95556	0.0200428	0.231564	6.10647	6.32341	6.38681
22259	10062	Nr1h3	nuclear receptor subfamily 1, group H, member 3	2 E1	03320: PPAR signaling pathway	GO:0003677: DNA binding, GO:0003677: DNA binding, GO:0003700: sequence-specific DNA binding transcription factor activity, GO:0003700: sequence-specific DNA binding transcription factor activity, GO:0003707: steroid hormone receptor activity, GO:0004872: receptor activity, GO:0004879: ligand-dependent nuclear receptor activity, GO:0004879: ligand-dependent nuclear receptor activity, GO:0004884: e…	7.01716	7.15295	6.95103	6.9475	7.48768	1.38888	4.34212	0.00231753	0.0468918	7.66853	7.33403	7.46049	7.46664	1.36584	4.26105	0.00333148	0.107502	7.48582	7.33375	7.58035
18559	58488	Pctp	phosphatidylcholine transfer protein	11 C		GO:0005737: cytoplasm, GO:0006810: transport, GO:0006869: lipid transport, GO:0008203: cholesterol metabolic process, GO:0008289: lipid binding	5.8804	5.95862	5.74871	5.93386	6.35925	1.40253	3.85722	0.00458454	0.072617	6.60994	6.16539	6.30244	6.28153	1.31844	4.28961	0.00321208	0.106194	6.23678	6.2653	6.3425
110208	5226	Pgd	phosphogluconate dehydrogenase	4 E2	00030: Pentose phosphate pathway, 00480: Glutathione metabolism, 01100: Metabolic pathways	GO:0003824: catalytic activity, GO:0004616: phosphogluconate dehydrogenase (decarboxylating) activity, GO:0004616: phosphogluconate dehydrogenase (decarboxylating) activity, GO:0004616: phosphogluconate dehydrogenase (decarboxylating) activity, GO:0005488: binding, GO:0005529: sugar binding, GO:0005625: soluble fraction, GO:0005737: cytoplasm, GO:0005792: microsome, GO:0005975: carbohydrate metab…	7.96711	8.09399	7.78156	8.02579	9.5233	2.99599	8.7764	1.87835e-05	0.00202375	9.95002	9.32581	9.29407	8.42458	1.36905	4.14967	0.00384549	0.115939	8.46974	8.48241	8.3216
27280	23612	Phlda3	pleckstrin homology-like domain, family A, member 3	1 E4		GO:0003674: molecular_function, GO:0005575: cellular_component, GO:0005737: cytoplasm, GO:0006915: apoptosis, GO:0008150: biological_process, GO:0016020: membrane	8.17176	8.28994	8.19228	8.03308	9.16302	2.01656	6.37182	0.000191836	0.00898832	9.53018	9.01492	8.94395	8.47084	1.22967	2.82249	0.0243667	0.245879	8.43739	8.59811	8.37703
18712	5292	Pim1	proviral integration site 1	17 A3.3	04630: Jak-STAT signaling pathway, 05221: Acute myeloid leukemia	GO:0000166: nucleotide binding, GO:0004672: protein kinase activity, GO:0004674: protein serine/threonine kinase activity, GO:0004674: protein serine/threonine kinase activity, GO:0005524: ATP binding, GO:0005524: ATP binding, GO:0005634: nucleus, GO:0005737: cytoplasm, GO:0006468: protein amino acid phosphorylation, GO:0006468: protein amino acid phosphorylation, GO:0007049: cell cycle, GO:00163…	6.81141	7.16266	6.55141	6.72016	7.56031	1.66018	4.71803	0.00139845	0.0335014	7.74304	7.44424	7.49366	7.36037	1.44118	3.44702	0.00991891	0.183868	7.40499	7.25562	7.42048
27226	7941	Pla2g7	phospholipase A2, group VII (platelet-activating factor acetylhydrolase, plasma)	17 C	00565: Ether lipid metabolism, 01100: Metabolic pathways	GO:0003847: 1-alkyl-2-acetylglycerophosphocholine esterase activity, GO:0005576: extracellular region, GO:0006954: inflammatory response, GO:0016042: lipid catabolic process, GO:0016787: hydrolase activity	7.50771	7.60843	7.22884	7.68587	8.57359	2.11613	5.76567	0.000380798	0.0143131	8.97063	8.32395	8.42619	9.02472	2.86206	9.16218	2.76508e-05	0.029284	8.75648	9.23291	9.08477
11520	123	Plin2	perilipin 2	4 C4		GO:0005515: protein binding, GO:0005634: nucleus, GO:0005737: cytoplasm, GO:0005811: lipid particle, GO:0005811: lipid particle, GO:0005886: plasma membrane, GO:0015909: long-chain fatty acid transport, GO:0016020: membrane, GO:0016020: membrane, GO:0019915: lipid storage	9.16028	9.56129	8.83569	9.08388	10.4559	2.43074	6.55555	0.000157232	0.0078895	10.7716	10.2985	10.2975	10.119	1.90364	5.35179	0.00089954	0.0575082	10.0094	10.1638	10.1838
80905	5429	Polh	polymerase (DNA directed), eta (RAD 30 related)	17 C		GO:0003677: DNA binding, GO:0003684: damaged DNA binding, GO:0003887: DNA-directed DNA polymerase activity, GO:0003887: DNA-directed DNA polymerase activity, GO:0005634: nucleus, GO:0005634: nucleus, GO:0006260: DNA replication, GO:0006281: DNA repair, GO:0006290: pyrimidine dimer repair, GO:0006301: postreplication repair, GO:0006974: response to DNA damage stimulus, GO:0016740: transferase acti…	5.83186	5.80022	5.81667	5.87868	6.03701	1.15275	2.79715	0.0226899	0.195975	6.03428	6.00082	6.07594	6.13595	1.23863	3.02372	0.0181479	0.223933	5.97995	6.27521	6.15268
245945	54502	Rbm47	RNA binding motif protein 47	5 C3.1		GO:0000166: nucleotide binding, GO:0003674: molecular_function, GO:0003676: nucleic acid binding, GO:0003723: RNA binding, GO:0005575: cellular_component, GO:0005634: nucleus, GO:0008150: biological_process	6.09903	6.21505	6.06837	6.01367	7.28423	2.33303	6.41142	0.000183722	0.00866555	7.71603	6.89522	7.24144	6.59679	1.41707	4.25575	0.00335417	0.107704	6.47387	6.51252	6.80398
57262		Retnla	resistin like alpha	16 B5		GO:0005179: hormone activity, GO:0005576: extracellular region, GO:0005576: extracellular region	7.62338	7.50299	7.31474	8.05242	8.62499	1.95848	5.70091	0.000410883	0.0150362	8.75832	8.5529	8.56375	8.55164	1.94606	3.20717	0.0139284	0.206958	8.43236	8.0888	9.13377
215615	6051	Rnpep	arginyl aminopeptidase (aminopeptidase B)	1 E4		GO:0004177: aminopeptidase activity, GO:0004177: aminopeptidase activity, GO:0005488: binding, GO:0005507: copper ion binding, GO:0005576: extracellular region, GO:0005576: extracellular region, GO:0005615: extracellular space, GO:0005615: extracellular space, GO:0005625: soluble fraction, GO:0005794: Golgi apparatus, GO:0005886: plasma membrane, GO:0006508: proteolysis, GO:0006508: proteolysis, …	7.82179	7.92332	7.72439	7.81765	8.06007	1.17815	2.87742	0.0200191	0.181274	8.08223	8.00463	8.09333	8.37058	1.4763	3.85929	0.00563893	0.139008	8.06588	8.52496	8.5209
68240	6119	Rpa3	replication protein A3	6 A1	03030: DNA replication, 03420: Nucleotide excision repair, 03430: Mismatch repair, 03440: Homologous recombination	GO:0003674: molecular_function, GO:0005634: nucleus, GO:0005662: DNA replication factor A complex, GO:0006260: DNA replication, GO:0008150: biological_process	5.16012	5.39901	5.03941	5.04193	5.54708	1.30569	2.94223	0.0181007	0.171665	5.75935	5.4439	5.43798	5.73386	1.49883	3.30964	0.0120368	0.199342	5.39102	5.95904	5.85152
54170	64121	Rragc	Ras-related GTP binding C	4 D		GO:0000166: nucleotide binding, GO:0003924: GTPase activity, GO:0005525: GTP binding, GO:0005575: cellular_component, GO:0005634: nucleus, GO:0005737: cytoplasm, GO:0006184: GTP catabolic process	7.66115	7.91736	7.61779	7.4483	8.09711	1.35458	2.79058	0.0229243	0.196752	8.37732	7.88534	8.02867	8.14296	1.39734	2.91154	0.0213765	0.236583	7.86031	8.33701	8.23155
20249	6319	Scd1	stearoyl-Coenzyme A desaturase 1	19 C3	01040: Biosynthesis of unsaturated fatty acids, 03320: PPAR signaling pathway	GO:0004768: stearoyl-CoA 9-desaturase activity, GO:0004768: stearoyl-CoA 9-desaturase activity, GO:0005506: iron ion binding, GO:0005783: endoplasmic reticulum, GO:0005792: microsome, GO:0006629: lipid metabolic process, GO:0006633: fatty acid biosynthetic process, GO:0006633: fatty acid biosynthetic process, GO:0008610: lipid biosynthetic process, GO:0010873: positive regulation of cholesterol e…	11.6875	11.8632	11.4866	11.7127	12.4612	1.70511	6.60473	0.00014918	0.00759317	12.6177	12.3989	12.367	12.0672	1.2951	3.26213	0.0128774	0.203765	11.9831	12.1473	12.0712
20351	64218	Sema4a	sema domain, immunoglobulin domain (Ig), transmembrane domain (TM) and short cytoplasmic domain, (semaphorin) 4A	3 F1	04360: Axon guidance	GO:0004872: receptor activity, GO:0007275: multicellular organismal development, GO:0007399: nervous system development, GO:0016020: membrane, GO:0016021: integral to membrane, GO:0030154: cell differentiation	6.55508	6.51208	6.56407	6.5891	6.92518	1.29633	4.04855	0.0034884	0.0613941	7.08808	6.8501	6.83737	6.98797	1.35443	4.31197	0.00312187	0.103927	6.93163	6.87616	7.15613
20397	8879	Sgpl1	sphingosine phosphate lyase 1	10 B4	00600: Sphingolipid metabolism, 01100: Metabolic pathways	GO:0001553: luteinization, GO:0001570: vasculogenesis, GO:0001822: kidney development, GO:0003824: catalytic activity, GO:0005783: endoplasmic reticulum, GO:0006629: lipid metabolic process, GO:0006807: nitrogen compound metabolic process, GO:0006915: apoptosis, GO:0007283: spermatogenesis, GO:0008117: sphinganine-1-phosphate aldolase activity, GO:0008209: androgen metabolic process, GO:0008210: …	7.41589	7.61374	7.26586	7.36807	7.92694	1.4255	4.10405	0.00322576	0.0587193	8.13437	7.78686	7.85959	8.26171	1.80398	5.69812	0.00061442	0.049916	7.98488	8.41063	8.38962
212531	83699	Sh3bgrl2	SH3 domain binding glutamic acid-rich protein like 2	9 E2		GO:0003674: molecular_function, GO:0005575: cellular_component, GO:0005634: nucleus, GO:0008150: biological_process, GO:0017124: SH3 domain binding	6.0138	6.00211	6.11466	5.92465	6.34442	1.26828	2.59956	0.0309371	0.232487	6.62641	6.23374	6.1731	6.38181	1.29041	3.8789	0.00549285	0.137044	6.28406	6.46636	6.39501
58194	30011	Sh3kbp1	SH3-domain kinase binding protein 1	X F4	04144: Endocytosis	GO:0005515: protein binding, GO:0005737: cytoplasm, GO:0005856: cytoskeleton, GO:0006897: endocytosis, GO:0006915: apoptosis, GO:0016020: membrane, GO:0016301: kinase activity, GO:0017124: SH3 domain binding, GO:0019717: synaptosome, GO:0030054: cell junction, GO:0031410: cytoplasmic vesicle, GO:0045202: synapse	7.39452	7.30251	7.30171	7.57936	7.88953	1.41678	3.65601	0.00614477	0.0882427	8.16608	7.7539	7.74862	7.9425	1.46199	4.45896	0.00259356	0.0937792	7.80404	7.90557	8.1179
72572	65244	Spats2	spermatogenesis associated, serine-rich 2	15 F1		GO:0003674: molecular_function, GO:0005737: cytoplasm, GO:0005737: cytoplasm, GO:0008150: biological_process	5.98124	6.05943	6.00413	5.88017	6.20825	1.16994	2.67658	0.0274083	0.216825	6.18994	6.29244	6.14235	6.33422	1.27579	4.04303	0.00441944	0.123918	6.33621	6.29422	6.37223
27965	51324	Spg21	spastic paraplegia 21 homolog (human)	9 C		GO:0003674: molecular_function, GO:0005575: cellular_component, GO:0005737: cytoplasm, GO:0008150: biological_process	7.16222	7.33946	7.12973	7.01748	7.60019	1.35604	3.6298	0.00638645	0.0900228	7.78945	7.42714	7.58399	7.66522	1.43015	3.12105	0.0157628	0.215034	7.369	7.95043	7.67621
170460	80765	Stard5	StAR-related lipid transfer (START) domain containing 5	7 D3		GO:0006694: steroid biosynthetic process, GO:0006810: transport, GO:0006869: lipid transport, GO:0008289: lipid binding, GO:0015485: cholesterol binding, GO:0015485: cholesterol binding, GO:0017127: cholesterol transporter activity	7.39477	7.39093	7.39413	7.39925	7.65152	1.19613	3.3077	0.0103335	0.123382	7.72611	7.5602	7.66825	7.7937	1.3188	5.12605	0.00116327	0.065492	7.78006	7.76666	7.83437
20846	6772	Stat1	signal transducer and activator of transcription 1	1 C1.1	04062: Chemokine signaling pathway, 04620: Toll-like receptor signaling pathway, 04630: Jak-STAT signaling pathway, 05140: Leishmaniasis, 05200: Pathways in cancer, 05212: Pancreatic cancer	GO:0003677: DNA binding, GO:0003677: DNA binding, GO:0003700: sequence-specific DNA binding transcription factor activity, GO:0003700: sequence-specific DNA binding transcription factor activity, GO:0004871: signal transducer activity, GO:0005509: calcium ion binding, GO:0005515: protein binding, GO:0005515: protein binding, GO:0005634: nucleus, GO:0005634: nucleus, GO:0005634: nucleus, GO:000573…	7.71071	7.96724	7.45341	7.71149	8.20718	1.40249	3.48324	0.00793671	0.104437	8.37439	8.03281	8.21434	8.48492	1.73084	3.75845	0.00645945	0.147263	8.36308	8.19216	8.89952
20911	6813	Stxbp2	syntaxin binding protein 2	8 A1		GO:0005737: cytoplasm, GO:0005886: plasma membrane, GO:0006810: transport, GO:0006887: exocytosis, GO:0006904: vesicle docking involved in exocytosis, GO:0015031: protein transport, GO:0016192: vesicle-mediated transport, GO:0016324: apical plasma membrane, GO:0017075: syntaxin-1 binding, GO:0019905: syntaxin binding, GO:0019905: syntaxin binding, GO:0030027: lamellipodium, GO:0030141: stored sec…	6.77729	6.87334	6.60598	6.85256	7.50397	1.66758	5.21654	0.000738741	0.0220531	7.80392	7.35719	7.35081	7.30006	1.43307	5.00853	0.00133359	0.0698781	7.21164	7.33772	7.35081
70296	54662	Tbc1d13	TBC1 domain family, member 13	2 B		GO:0005096: GTPase activator activity, GO:0005097: Rab GTPase activator activity, GO:0005515: protein binding, GO:0005575: cellular_component, GO:0005622: intracellular, GO:0008150: biological_process, GO:0032313: regulation of Rab GTPase activity	6.81367	7.03205	6.76617	6.64278	7.22039	1.32152	3.36028	0.00954443	0.118475	7.35271	7.06716	7.2413	7.19323	1.29279	3.31118	0.0120105	0.199342	7.21681	7.20232	7.16055
67706	374395	Tmem179b	transmembrane protein 179B	19 A		GO:0003674: molecular_function, GO:0005575: cellular_component, GO:0008150: biological_process, GO:0016020: membrane, GO:0016021: integral to membrane	8.37995	8.44009	8.4317	8.26807	8.60335	1.16633	2.68767	0.0269351	0.214784	8.60941	8.54442	8.65622	8.72454	1.2704	3.48465	0.00941108	0.178348	8.59602	8.78047	8.79714
170706	140738	Tmem37	transmembrane protein 37	1 E2.3		GO:0005216: ion channel activity, GO:0005244: voltage-gated ion channel activity, GO:0005262: calcium channel activity, GO:0006810: transport, GO:0006811: ion transport, GO:0006816: calcium ion transport, GO:0016020: membrane, GO:0016021: integral to membrane	5.88361	5.93412	5.733	5.98372	6.54086	1.57796	6.24379	0.000220884	0.00983169	6.69799	6.50852	6.41608	6.23978	1.27675	3.70142	0.00697993	0.154001	6.22473	6.21272	6.28187
79202		Tnfrsf22	tumor necrosis factor receptor superfamily, member 22	7 F5		GO:0004872: receptor activity, GO:0004872: receptor activity, GO:0005515: protein binding, GO:0005575: cellular_component, GO:0005576: extracellular region, GO:0005886: plasma membrane, GO:0007165: signal transduction, GO:0016020: membrane, GO:0016021: integral to membrane, GO:0042981: regulation of apoptosis, GO:0045569: TRAIL binding	6.43738	6.5498	6.50786	6.25449	6.78792	1.27373	3.1884	0.0123892	0.135968	6.87958	6.85457	6.6296	6.80232	1.28524	3.24075	0.0132758	0.205167	6.77901	6.92332	6.70463
52588	81619	Tspan14	tetraspanin 14	14 B		GO:0003674: molecular_function, GO:0005575: cellular_component, GO:0008150: biological_process, GO:0016020: membrane, GO:0016021: integral to membrane	7.61993	7.80256	7.48687	7.57035	8.00226	1.30022	3.6252	0.00642987	0.0903766	8.08901	7.88053	8.03725	8.24673	1.53832	5.89254	0.000499414	0.0445395	8.17947	8.29449	8.26623
233870	7284	Tufm	Tu translation elongation factor, mitochondrial	7 F3		GO:0000166: nucleotide binding, GO:0003674: molecular_function, GO:0003746: translation elongation factor activity, GO:0003924: GTPase activity, GO:0005525: GTP binding, GO:0005622: intracellular, GO:0005739: mitochondrion, GO:0005739: mitochondrion, GO:0005743: mitochondrial inner membrane, GO:0006412: translation, GO:0006414: translational elongation, GO:0008150: biological_process	3.44706	3.74713	3.26312	3.33093	3.89963	1.37154	2.61004	0.0304307	0.22982	4.15919	3.57978	3.95992	3.90527	1.36351	3.04658	0.0175553	0.221925	3.72642	3.98353	4.00586
66073	51060	Txndc12	thioredoxin domain containing 12 (endoplasmic reticulum)	4 C7	00480: Glutathione metabolism	GO:0005783: endoplasmic reticulum, GO:0016491: oxidoreductase activity, GO:0019153: protein-disulfide reductase (glutathione) activity, GO:0045454: cell redox homeostasis, GO:0055114: oxidation reduction	7.61233	7.70482	7.68899	7.44317	7.89546	1.21323	3.02252	0.0159849	0.15848	7.8973	7.84415	7.94494	7.9915	1.29805	3.56255	0.00844627	0.169926	7.8922	8.07991	8.0024
234723	54957	Txnl4b	thioredoxin-like 4B	8 D3		GO:0005634: nucleus, GO:0005681: spliceosomal complex, GO:0006397: mRNA processing, GO:0007049: cell cycle, GO:0007067: mitosis, GO:0008380: RNA splicing	5.75073	5.94893	5.65533	5.64794	6.4331	1.61444	4.76544	0.00131406	0.0319485	6.70983	6.19745	6.39201	6.08593	1.25701	2.9931	0.0189748	0.22713	6.16838	6.09523	5.99418
195434		Utp14b	UTP14, U3 small nucleolar ribonucleoprotein, homolog B (yeast)	1 C4		GO:0003676: nucleic acid binding, GO:0005634: nucleus, GO:0006364: rRNA processing, GO:0007126: meiosis, GO:0007275: multicellular organismal development, GO:0007283: spermatogenesis, GO:0007283: spermatogenesis, GO:0030154: cell differentiation, GO:0030529: ribonucleoprotein complex, GO:0032040: small-subunit processome, GO:0042254: ribosome biogenesis	5.24536	5.33926	5.19271	5.20409	5.64818	1.32681	3.92064	0.00418511	0.0691276	5.84074	5.5763	5.52752	5.63827	1.32441	2.89773	0.0218138	0.238782	5.34912	5.77555	5.79014
210544	93594	Wdr67	WD repeat domain 67	15 D1		GO:0003674: molecular_function, GO:0005097: Rab GTPase activator activity, GO:0005575: cellular_component, GO:0005622: intracellular, GO:0008150: biological_process, GO:0032313: regulation of Rab GTPase activity	6.36497	6.46716	6.25822	6.36953	6.83935	1.38926	5.18831	0.000765202	0.0225262	6.95292	6.75255	6.81257	6.67912	1.24532	2.90474	0.0215907	0.237564	6.73146	6.51341	6.79248
101240	29062	Wdr91	WD repeat domain 91	6 B1		GO:0003674: molecular_function, GO:0005575: cellular_component, GO:0008150: biological_process	6.63889	6.69334	6.66839	6.55494	6.87387	1.17716	2.83496	0.0213888	0.189131	6.93843	6.78033	6.90286	7.09675	1.37528	4.76203	0.00178748	0.0800406	6.98135	7.21346	7.09544
Increased - Pg only - 2085 genes
Mouse Entrez Gene ID	Human Entrez Gene ID	Symbol	Description	Cytoband	KEGG Pathway(s)	GO Term(s)	Mean late control	log2 (expression), 16	log2 (expression), 17	log2 (expression), 18	Mean late Pg	Late Pg vs late control fold change	Late Pg vs late control Moderated t	Late Pg vs late control Moderated p	Late Pg vs late control Moderated FDR q	log2 (expression), 19	log2 (expression), 20	log2 (expression), 21
68552	201895	1110003E01Rik	RIKEN cDNA 1110003E01 gene	5 C3.1		GO:0003674: molecular_function, GO:0005575: cellular_component, GO:0008150: biological_process, GO:0016020: membrane, GO:0016021: integral to membrane	10.3556	10.4071	10.371	10.2887	10.6419	1.21888	4.00298	0.00395095	0.0544539	10.6281	10.6613	10.6364
56372	10944	1110004F10Rik	RIKEN cDNA 1110004F10 gene	7 F3		GO:0003674: molecular_function, GO:0005575: cellular_component, GO:0008150: biological_process	7.98696	8.03799	7.96174	7.96114	8.15623	1.1243	2.41152	0.0424722	0.212662	8.1406	8.19076	8.13733
210711	79892	1110007A13Rik	RIKEN cDNA 1110007A13 gene	7 F3		GO:0003674: molecular_function, GO:0005575: cellular_component, GO:0008150: biological_process	7.89228	7.94002	7.88845	7.84836	8.12725	1.17739	3.13648	0.0139169	0.109524	8.19065	8.13827	8.05282
66129	195827	1110018J18Rik	RIKEN cDNA 1110018J18 gene	13 B3		GO:0003674: molecular_function, GO:0005575: cellular_component, GO:0008150: biological_process, GO:0016491: oxidoreductase activity	8.58343	8.68584	8.59004	8.47442	8.87011	1.21823	3.46968	0.00847533	0.0832049	8.92989	8.85848	8.82195
68584		1110020C17Rik	RIKEN cDNA 1110020C17 gene	14 D1		GO:0003674: molecular_function, GO:0005575: cellular_component, GO:0008150: biological_process	5.66731	5.46112	5.94639	5.59442	6.03627	1.28703	2.48808	0.0376967	0.197949	6.2642	5.97874	5.86587
68597		1110021J02Rik	RIKEN cDNA 1110021J02 gene	17 B1		GO:0003674: molecular_function, GO:0005575: cellular_component, GO:0008150: biological_process, GO:0016020: membrane, GO:0016021: integral to membrane	7.4562	7.43799	7.43106	7.49954	7.77131	1.24402	4.52636	0.00194437	0.0375176	7.74653	7.80578	7.76163
68736	129450	1110034B05Rik	RIKEN cDNA 1110034B05 gene	1 C1.3		GO:0003674: molecular_function, GO:0005575: cellular_component, GO:0008150: biological_process	6.51794	6.58954	6.74938	6.21491	6.84971	1.24702	2.36295	0.0458136	0.222414	6.91789	6.70325	6.92798
66180	10609	1110036O03Rik	RIKEN cDNA 1110036O03 gene	11 D		GO:0000795: synaptonemal complex, GO:0003674: molecular_function, GO:0005634: nucleus, GO:0008150: biological_process	7.32241	7.36133	7.35734	7.24855	7.65255	1.25755	4.20539	0.00298909	0.0466496	7.66089	7.57027	7.72647
66185	25962	1110037F02Rik	RIKEN cDNA 1110037F02 gene	4 A2		GO:0003674: molecular_function, GO:0005575: cellular_component, GO:0005634: nucleus, GO:0006397: mRNA processing, GO:0008150: biological_process, GO:0008380: RNA splicing	7.01954	7.09744	7.03351	6.92768	7.22609	1.1533	2.59477	0.0319334	0.179067	7.29832	7.19467	7.18528
66206	138241	1110059E24Rik	RIKEN cDNA 1110059E24 gene	19 C1		GO:0003674: molecular_function, GO:0005575: cellular_component, GO:0008150: biological_process	5.68162	6.00043	5.46689	5.57753	6.17583	1.39133	3.63509	0.00666068	0.073115	6.20972	6.09677	6.221
216551	29094	1110067D22Rik	RIKEN cDNA 1110067D22 gene	11 A3.1		GO:0005529: sugar binding	8.25002	8.23791	8.2928	8.21935	8.4354	1.13729	2.59682	0.0318322	0.179	8.4812	8.4413	8.38369
71775		1300017J02Rik	RIKEN cDNA 1300017J02 gene	9 F1		GO:0004857: enzyme inhibitor activity, GO:0005575: cellular_component, GO:0050790: regulation of catalytic activity	5.29028	5.14536	5.34892	5.37657	5.50135	1.15657	2.24571	0.0550046	0.248345	5.61851	5.44255	5.443
68948	29902	1500011H22Rik	RIKEN cDNA 1500011H22 gene	5 F		GO:0003674: molecular_function, GO:0005575: cellular_component, GO:0008150: biological_process	7.08111	7.10084	7.10998	7.0325	7.32934	1.18957	3.04225	0.0160497	0.118185	7.34351	7.2161	7.42839
69770	55009	1600002K03Rik	RIKEN cDNA 1600002K03 gene	10 C1		GO:0003674: molecular_function, GO:0005575: cellular_component, GO:0008150: biological_process, GO:0016020: membrane, GO:0016021: integral to membrane	6.08958	5.89053	6.20512	6.1731	6.40641	1.23998	3.22638	0.012158	0.101289	6.40964	6.37157	6.43803
239796	151963	1600021P15Rik	RIKEN cDNA 1600021P15 gene	16 B2		GO:0003674: molecular_function, GO:0005575: cellular_component, GO:0008150: biological_process	6.48091	6.50531	6.5509	6.38652	6.68986	1.15475	2.73007	0.0258953	0.159233	6.70081	6.65077	6.71802
665268		1600029O15Rik	ribosomal protein L17 pseudogene	9 B			5.60354	5.55391	5.78023	5.47646	5.88569	1.21767	2.35615	0.0463021	0.223813	5.68308	6.0462	5.9278
73598	375759	1700001O22Rik	RIKEN cDNA 1700001O22 gene	2 B		GO:0003674: molecular_function, GO:0005575: cellular_component, GO:0008150: biological_process	5.25626	5.1462	5.35938	5.2632	5.53203	1.20959	3.21657	0.012338	0.101839	5.61204	5.45801	5.52603
72219	389761	1700013B16Rik	RIKEN cDNA 1700013B16 gene	13 B2		GO:0003674: molecular_function, GO:0005575: cellular_component, GO:0008150: biological_process	4.62252	4.55944	4.60395	4.70416	4.87862	1.19428	3.21897	0.0122937	0.10153	4.79592	4.89499	4.94494
69389		1700014N06Rik	RIKEN cDNA 1700014N06 gene	X F1	05322: Systemic lupus erythematosus	GO:0000786: nucleosome, GO:0003677: DNA binding, GO:0005634: nucleus, GO:0005694: chromosome	3.88734	3.90202	3.89856	3.86144	4.05193	1.12096	2.39669	0.0434653	0.216307	4.027	4.03959	4.08921
76411	112752	1700019E19Rik	RIKEN cDNA 1700019E19 gene	12 D2		GO:0003674: molecular_function, GO:0005575: cellular_component, GO:0008150: biological_process	7.55065	7.40888	7.68517	7.5579	7.77194	1.16234	2.51396	0.0362079	0.192741	7.76945	7.79792	7.74846
75647	136263	1700025E21Rik	RIKEN cDNA 1700025E21 gene	6 A3.3		GO:0003674: molecular_function, GO:0005575: cellular_component, GO:0008150: biological_process	4.38266	4.29597	4.36948	4.48252	4.59192	1.15498	2.61745	0.0308287	0.176087	4.58351	4.64845	4.54381
75531		1700025H01Rik	RIKEN cDNA 1700025H01 gene	16 B2		GO:0003674: molecular_function, GO:0005575: cellular_component, GO:0008150: biological_process	6.33027	6.30049	6.30049	6.38982	6.58727	1.19614	3.22921	0.0121066	0.100968	6.5003	6.68499	6.57653
69479	441054	1700029J07Rik	RIKEN cDNA 1700029J07 gene	8 B1.1		GO:0003674: molecular_function, GO:0005575: cellular_component, GO:0008150: biological_process	6.13227	6.10456	6.16994	6.1223	6.37594	1.18529	3.1586	0.0134607	0.107252	6.32614	6.47816	6.32351
73430	284323	1700049G17Rik	RIKEN cDNA 1700049G17 gene	7 A3		GO:0003674: molecular_function, GO:0005575: cellular_component, GO:0005634: nucleus, GO:0008150: biological_process, GO:0046872: metal ion binding	4.2674	4.4038	4.25795	4.14046	4.4798	1.15577	2.41776	0.0420611	0.211602	4.48974	4.42926	4.52039
73420	126731	1700054N08Rik	RIKEN cDNA 1700054N08 gene	8 E2		GO:0003674: molecular_function, GO:0005575: cellular_component, GO:0008150: biological_process	5.12485	5.02742	5.15167	5.19545	5.38691	1.19941	3.1004	0.0146962	0.112257	5.33083	5.4935	5.33641
76719	284058	1700081L11Rik	RIKEN cDNA 1700081L11 gene	11 E1			8.26958	8.26289	8.29682	8.24904	8.42907	1.11697	2.31867	0.0490889	0.232	8.46415	8.42371	8.39934
74297		1700106J16Rik	RIKEN cDNA 1700106J16 gene	11 C		GO:0003674: molecular_function, GO:0005575: cellular_component, GO:0008150: biological_process	5.12852	5.158	5.05376	5.17379	5.40085	1.20777	3.55345	0.00749827	0.0782068	5.41792	5.32872	5.45592
77036		1700109H08Rik	RIKEN cDNA 1700109H08 gene	5 A1		GO:0003674: molecular_function, GO:0005575: cellular_component, GO:0008150: biological_process	5.95977	5.9661	5.97496	5.93825	6.17906	1.16761	2.51385	0.0362144	0.192741	6.07723	6.12621	6.33374
78482		1700123L14Rik	nucleoporin 50 pseudogene	6 D3		GO:0003674: molecular_function, GO:0005575: cellular_component, GO:0008150: biological_process	5.32389	5.33802	5.39489	5.23877	5.57542	1.19006	3.20065	0.0126363	0.103394	5.52916	5.64832	5.54876
69066	284018	1810010H24Rik	RIKEN cDNA 1810010H24 gene	11 E1		GO:0003674: molecular_function, GO:0005515: protein binding, GO:0005575: cellular_component, GO:0008150: biological_process	6.16657	6.15737	6.24908	6.09325	6.41667	1.19295	2.52531	0.035574	0.190623	6.50883	6.2307	6.51049
67884	755	1810043G02Rik	RIKEN cDNA 1810043G02 gene	10 C1		GO:0003674: molecular_function, GO:0005575: cellular_component, GO:0008150: biological_process	6.78086	6.76779	6.75139	6.82339	6.95127	1.12555	2.39168	0.0438062	0.217342	6.90706	7.00267	6.9441
72056	53838	1810055G02Rik	RIKEN cDNA 1810055G02 gene	19 A		GO:0003674: molecular_function, GO:0005575: cellular_component, GO:0008150: biological_process, GO:0016020: membrane, GO:0016021: integral to membrane	7.78827	7.67924	7.86325	7.82231	8.05921	1.20527	3.38332	0.00962526	0.0884671	8.08321	8.00271	8.09171
72061	84909	2010111I01Rik	RIKEN cDNA 2010111I01 gene	13 B3		GO:0004177: aminopeptidase activity, GO:0004177: aminopeptidase activity, GO:0005488: binding, GO:0005737: cytoplasm, GO:0006508: proteolysis, GO:0006508: proteolysis, GO:0008233: peptidase activity, GO:0008237: metallopeptidase activity, GO:0008237: metallopeptidase activity, GO:0008270: zinc ion binding, GO:0016787: hydrolase activity, GO:0019370: leukotriene biosynthetic process, GO:0046872: m…	7.61043	7.51567	7.69333	7.62228	7.82555	1.16209	2.36799	0.0454547	0.221635	7.95787	7.79979	7.71898
72275		2200002D01Rik	RIKEN cDNA 2200002D01 gene	7 A3		GO:0003674: molecular_function, GO:0005730: nucleolus, GO:0008150: biological_process	8.47006	8.30138	8.71492	8.39387	8.78317	1.23348	2.76245	0.0246328	0.154567	8.7291	8.77908	8.84135
66526	127428	2210012G02Rik	RIKEN cDNA 2210012G02 gene	4 C7		GO:0003674: molecular_function, GO:0003677: DNA binding, GO:0003702: RNA polymerase II transcription factor activity, GO:0003746: translation elongation factor activity, GO:0005515: protein binding, GO:0005575: cellular_component, GO:0005634: nucleus, GO:0006350: transcription, GO:0006354: RNA elongation, GO:0006355: regulation of transcription, DNA-dependent, GO:0008150: biological_process, GO:0…	5.37897	5.36654	5.33972	5.43065	5.57587	1.14636	2.70576	0.0268869	0.162769	5.61953	5.59204	5.51604
72357	64897	2210016L21Rik	RIKEN cDNA 2210016L21 gene	5 F		GO:0003674: molecular_function, GO:0005575: cellular_component, GO:0008150: biological_process	7.16276	7.18092	7.20535	7.10201	7.36811	1.15458	2.47897	0.0382352	0.199593	7.30619	7.49201	7.30611
66528	643008	2210020M01Rik	RIKEN cDNA 2210020M01 gene	11 E2		GO:0003674: molecular_function, GO:0005575: cellular_component, GO:0008150: biological_process	6.65412	6.71772	6.57621	6.66841	7.11338	1.38137	4.33762	0.0024992	0.0424703	6.90604	7.27241	7.16169
72361		2210023G05Rik	RIKEN cDNA 2210023G05 gene	8 D3	00983: Drug metabolism - other enzymes	GO:0003674: molecular_function, GO:0005575: cellular_component, GO:0008150: biological_process, GO:0016787: hydrolase activity	7.02217	6.9407	7.09674	7.02906	7.35046	1.25901	3.38217	0.00964167	0.0884741	7.18425	7.37955	7.48758
72371	285600	2210408I21Rik	RIKEN cDNA 2210408I21 gene	13 C1		GO:0003674: molecular_function, GO:0005575: cellular_component, GO:0008150: biological_process	6.09583	6.26189	6.00719	6.0184	6.54214	1.35821	4.95727	0.00111789	0.028587	6.54305	6.57582	6.50754
72381		2210409E12Rik	transcription elongation factor B (SIII), polypeptide 2 pseudogene	11 C			5.55023	5.38934	5.61752	5.64384	5.77605	1.16674	2.44439	0.0403513	0.205857	5.81213	5.8203	5.6957
75573		2310007L24Rik	RIKEN cDNA 2310007L24 gene	11 E1		GO:0003674: molecular_function, GO:0005575: cellular_component, GO:0008150: biological_process	7.51995	7.35419	7.52571	7.67996	7.75576	1.17355	2.38962	0.043947	0.217938	7.72155	7.83781	7.70792
76448	170954	2310014H01Rik	RIKEN cDNA 2310014H01 gene	17 B1		GO:0003674: molecular_function, GO:0003779: actin binding, GO:0005575: cellular_component, GO:0005737: cytoplasm, GO:0005856: cytoskeleton, GO:0008150: biological_process	7.40821	7.24256	7.68645	7.29563	7.6896	1.20383	2.3439	0.0471948	0.226526	7.7184	7.65937	7.69103
69551	84886	2310022B05Rik	RIKEN cDNA 2310022B05 gene	8 E2		GO:0003674: molecular_function, GO:0005575: cellular_component, GO:0008150: biological_process	9.23317	9.17035	9.39805	9.13111	9.59797	1.28996	3.15718	0.0134895	0.107395	9.75678	9.63514	9.40198
69683	284361	2310044H10Rik	RIKEN cDNA 2310044H10 gene	7 B4		GO:0003674: molecular_function, GO:0005575: cellular_component, GO:0005576: extracellular region, GO:0008150: biological_process, GO:0016020: membrane, GO:0016021: integral to membrane	8.35806	8.38969	8.37565	8.30884	8.56267	1.15319	2.68517	0.0277575	0.165287	8.64691	8.551	8.4901
66962	126074	2310047B19Rik	RIKEN cDNA 2310047B19 gene	9 A4		GO:0003674: molecular_function, GO:0005575: cellular_component, GO:0008150: biological_process	5.91911	6.19493	5.79776	5.76463	6.21725	1.22062	2.33511	0.0478468	0.228237	6.30216	6.26541	6.08418
76455		2310067E19Rik	RIKEN cDNA 2310067E19 gene	4 C3		GO:0003674: molecular_function, GO:0005575: cellular_component, GO:0008150: biological_process	7.28312	7.23364	7.29014	7.32557	7.71008	1.34542	5.5323	0.000556569	0.0216244	7.69657	7.79883	7.63483
668661		2410002F23Rik	RIKEN cDNA 2410002F23 gene	7 B4		GO:0003674: molecular_function, GO:0005575: cellular_component, GO:0008150: biological_process	5.7181	5.72148	5.60631	5.8265	5.96735	1.19155	2.3735	0.0450658	0.220549	6.15217	5.83463	5.91525
66991	154288	2410004A20Rik	RIKEN cDNA 2410004A20 gene	9 D		GO:0005515: protein binding, GO:0005938: cell cortex, GO:0008150: biological_process, GO:0043234: protein complex, GO:0045179: apical cortex	4.7218	4.65391	4.83865	4.67284	4.92219	1.148	2.39458	0.0436088	0.216768	5.00285	4.89019	4.87352
103268	285753	2410017P07Rik	RIKEN cDNA 2410017P07 gene	10 B2		GO:0003674: molecular_function, GO:0005575: cellular_component, GO:0005737: cytoplasm, GO:0005856: cytoskeleton, GO:0005874: microtubule, GO:0008150: biological_process	5.45096	5.57893	5.34482	5.42912	5.69985	1.18673	2.81954	0.0225589	0.14656	5.72997	5.75736	5.61223
72425	79768	2410042D21Rik	RIKEN cDNA 2410042D21 gene	2 E4		GO:0003674: molecular_function, GO:0005575: cellular_component, GO:0008150: biological_process	6.42277	6.39432	6.49993	6.37405	6.7572	1.26425	3.55984	0.00742884	0.0777801	6.86721	6.59019	6.81421
73692		2410089E03Rik	RIKEN cDNA 2410089E03 gene	15 A1		GO:0003674: molecular_function, GO:0005575: cellular_component, GO:0008150: biological_process, GO:0016020: membrane, GO:0016021: integral to membrane	6.96062	7.03935	6.976	6.86652	7.21828	1.19626	2.95484	0.0183341	0.12865	7.34042	7.15066	7.16377
72320	26128	2510003E04Rik	RIKEN cDNA 2510003E04 gene	10 B4		GO:0003674: molecular_function, GO:0005575: cellular_component, GO:0005739: mitochondrion, GO:0007275: multicellular organismal development, GO:0007399: nervous system development, GO:0008150: biological_process, GO:0030154: cell differentiation	7.79646	7.84133	7.83315	7.71492	7.97877	1.13446	2.3724	0.045143	0.220723	8.01957	7.90886	8.00786
72190	285382	2510009E07Rik	RIKEN cDNA 2510009E07 gene	16 B1		GO:0003674: molecular_function, GO:0005575: cellular_component, GO:0008150: biological_process	7.4328	7.41308	7.47503	7.41031	7.62933	1.14646	2.68011	0.0279755	0.166003	7.66137	7.67193	7.5547
70319		2600006K01Rik	RIKEN cDNA 2600006K01 gene	2 B		GO:0003674: molecular_function, GO:0005575: cellular_component, GO:0008150: biological_process	6.11022	6.11329	6.2509	5.96647	6.42185	1.23745	3.45638	0.00864252	0.0839915	6.44655	6.44593	6.37306
67028		2610002M06Rik	RIKEN cDNA 2610002M06 gene	X D	04144: Endocytosis	GO:0003674: molecular_function, GO:0005575: cellular_component, GO:0008150: biological_process	6.1424	6.28567	6.05929	6.08222	6.61645	1.38604	5.49135	0.000584027	0.0219583	6.55956	6.64111	6.64868
70420	348110	2610034B18Rik	RIKEN cDNA 2610034B18 gene	7 D2		GO:0003674: molecular_function, GO:0005575: cellular_component, GO:0008150: biological_process	7.86727	8.0169	7.87874	7.70618	8.15367	1.21887	2.62273	0.0305775	0.175218	8.29008	8.16641	8.00452
100042464		2610203C20Rik	RIKEN cDNA 2610203C20 gene	9 A5.1		GO:0003674: molecular_function, GO:0005575: cellular_component, GO:0008150: biological_process	10.1213	10.1102	10.2475	10.0062	10.5494	1.34287	4.99935	0.00106059	0.0280864	10.4921	10.5902	10.566
67157	157657	2610301B20Rik	RIKEN cDNA 2610301B20 gene	4 A1			6.72104	6.8772	6.67966	6.60625	6.99041	1.20146	3.06297	0.0155532	0.116331	6.99225	6.98542	6.99356
330173		2610524H06Rik	RIKEN cDNA 2610524H06 gene	5 F		GO:0003674: molecular_function, GO:0005575: cellular_component, GO:0008150: biological_process	5.88994	6.02932	6.02546	5.61506	6.30935	1.32661	3.46597	0.00852159	0.0834659	6.31846	6.2394	6.37018
212772	120534	2700007P21Rik	RIKEN cDNA 2700007P21 gene	2 E3			6.14248	6.2426	6.27167	5.91317	6.40318	1.19082	2.46413	0.0391291	0.20219	6.43403	6.38895	6.38655
101513	81532	2700078K21Rik	RIKEN cDNA 2700078K21 gene	7 F5		GO:0003674: molecular_function, GO:0005515: protein binding, GO:0005575: cellular_component, GO:0005634: nucleus, GO:0005737: cytoplasm, GO:0008150: biological_process, GO:0046872: metal ion binding	8.59563	8.47017	8.75015	8.56658	8.89924	1.23189	3.15221	0.013591	0.107799	8.97593	8.9261	8.7957
72668	387640	2810030E01Rik	RIKEN cDNA 2810030E01 gene	2 A2		GO:0000166: nucleotide binding, GO:0003674: molecular_function, GO:0005575: cellular_component, GO:0005634: nucleus, GO:0008150: biological_process	4.7427	4.85087	4.72864	4.64861	4.94479	1.14941	2.40261	0.0430662	0.214898	4.99033	4.86058	4.98347
100039901		2810407A14Rik	RIKEN cDNA 2810407A14 gene	16 C3.3		GO:0003674: molecular_function, GO:0005575: cellular_component, GO:0008150: biological_process	3.32596	3.13513	3.3794	3.46334	3.56617	1.17634	2.42489	0.041596	0.210129	3.6232	3.56185	3.51345
243219		2900026A02Rik	RIKEN cDNA 2900026A02 gene	5 F		GO:0003674: molecular_function, GO:0005575: cellular_component, GO:0008150: biological_process	8.70002	8.40787	8.92906	8.76314	9.01672	1.2342	2.33694	0.0477101	0.228073	9.13295	9.00626	8.91095
73112	58527	3110003A17Rik	RIKEN cDNA 3110003A17 gene	10 A3		GO:0003674: molecular_function, GO:0005575: cellular_component, GO:0008150: biological_process	7.00073	7.09265	7.07165	6.83788	7.36506	1.28893	3.28408	0.0111536	0.0967448	7.29269	7.24923	7.55326
73061		3110007F17Rik	RIKEN cDNA 3110007F17 gene	X E3		GO:0003674: molecular_function, GO:0005575: cellular_component, GO:0008150: biological_process	7.1153	7.13004	7.1069	7.10897	7.3786	1.20417	2.9592	0.0182126	0.12817	7.36322	7.52914	7.24343
67293		3110039M20Rik	RIKEN cDNA 3110039M20 gene	12		GO:0003674: molecular_function, GO:0005575: cellular_component, GO:0008150: biological_process	4.54617	4.54083	4.63915	4.45852	4.78602	1.17973	3.05217	0.0158099	0.117208	4.8212	4.73353	4.80333
73233		3110048L19Rik	zinc finger pseudogene	17 A3.2		GO:0003674: molecular_function, GO:0005575: cellular_component, GO:0005634: nucleus, GO:0008150: biological_process, GO:0046872: metal ion binding	6.30963	6.36211	6.14395	6.42283	6.71435	1.32037	4.3023	0.00262093	0.0434943	6.64759	6.70926	6.78619
73229		3110052M02Rik	RIKEN cDNA 3110052M02 gene	17 A3.2		GO:0003674: molecular_function, GO:0005575: cellular_component, GO:0008150: biological_process	6.22838	6.44305	6.17703	6.06505	6.57932	1.26977	3.13589	0.0139294	0.109558	6.68695	6.56961	6.48139
74041	220042	4632434I11Rik	RIKEN cDNA 4632434I11 gene	7 E2		GO:0005634: nucleus, GO:0005737: cytoplasm, GO:0006915: apoptosis, GO:0007049: cell cycle, GO:0007050: cell cycle arrest	3.71119	3.78255	3.56841	3.78261	3.96062	1.18801	2.64802	0.0294015	0.171159	4.0642	3.96485	3.85282
70844		4921508M14Rik	RIKEN cDNA 4921508M14 gene	12 A3		GO:0003674: molecular_function, GO:0005575: cellular_component, GO:0008150: biological_process	5.22636	5.30701	5.22325	5.14883	5.50591	1.21528	3.16927	0.0132464	0.106192	5.6383	5.41689	5.46253
70874		4921513I03Rik	RIKEN cDNA 4921513I03 gene	10 D2		GO:0003674: molecular_function, GO:0005575: cellular_component, GO:0008150: biological_process	4.14432	3.99302	4.23281	4.20713	4.34516	1.14636	2.32631	0.0485077	0.230227	4.31921	4.34637	4.36992
242408	392307	4930412F15Rik	RIKEN cDNA 4930412F15 gene	4 B1		GO:0003674: molecular_function, GO:0005575: cellular_component, GO:0008150: biological_process	4.53483	4.46274	4.55043	4.59132	4.7566	1.16582	2.96976	0.0179213	0.12654	4.81165	4.71685	4.74131
73887		4930417O22Rik	RIKEN cDNA 4930417O22 gene	11 D		GO:0003674: molecular_function, GO:0005575: cellular_component, GO:0008150: biological_process	6.48529	6.3688	6.66253	6.42454	7.17815	1.61859	5.82509	0.000397011	0.0189787	7.30572	7.26102	6.96771
71643	55345	4930422G04Rik	RIKEN cDNA 4930422G04 gene	3 G2		GO:0003674: molecular_function, GO:0005575: cellular_component, GO:0008150: biological_process	4.75343	4.72779	4.77023	4.76227	4.96311	1.15694	2.9427	0.0186772	0.130018	5.02645	4.94663	4.91625
71640		4930422I07Rik	RIKEN cDNA 4930422I07 gene	9 E3.1		GO:0003674: molecular_function, GO:0005575: cellular_component, GO:0005634: nucleus, GO:0008150: biological_process, GO:0046872: metal ion binding	5.86779	5.86578	5.91641	5.82119	6.11132	1.18836	2.55685	0.0338715	0.185528	6.04443	5.99632	6.29322
68281	91298	4930430F08Rik	RIKEN cDNA 4930430F08 gene	10 D1		GO:0003674: molecular_function, GO:0005575: cellular_component, GO:0008150: biological_process	7.37018	7.42849	7.31576	7.36628	7.62938	1.19697	3.4487	0.00874062	0.0841859	7.69988	7.61006	7.57818
75801	317761	4930447C04Rik	IKEN cDNA 4930447C04 gene	12 C3		GO:0003674: molecular_function, GO:0005575: cellular_component, GO:0007275: multicellular organismal development, GO:0051090: regulation of transcription factor activity	3.95262	4.02141	3.93691	3.89955	4.31682	1.28951	4.16142	0.00317421	0.0485571	4.43916	4.31956	4.19174
75033		4930486G11Rik	RIKEN cDNA 4930486G11 gene	9 E1		GO:0003674: molecular_function, GO:0005575: cellular_component, GO:0008150: biological_process	4.49255	4.3887	4.40854	4.6804	4.71506	1.1623	2.29324	0.051075	0.237839	4.75516	4.73916	4.65087
75015		4930503B20Rik	RIKEN cDNA 4930503B20 gene	3 H2		GO:0003674: molecular_function, GO:0005739: mitochondrion, GO:0008150: biological_process	3.60516	3.45704	3.68993	3.6685	3.87706	1.20546	2.99127	0.0173435	0.123945	3.94623	3.8941	3.79086
75087		4930505A04Rik	RIKEN cDNA 4930505A04 gene	11 A4		GO:0003674: molecular_function, GO:0005575: cellular_component, GO:0008150: biological_process	4.03173	4.04794	4.02617	4.02107	4.21292	1.13574	2.2838	0.051833	0.240261	4.23702	4.30284	4.0989
74695		4930510E17Rik	RIKEN cDNA 4930510E17 gene	9 A5.3		GO:0003674: molecular_function, GO:0005575: cellular_component, GO:0008150: biological_process	4.38152	4.30214	4.45723	4.38519	4.72659	1.27273	3.74042	0.00572434	0.0673108	4.59971	4.71124	4.86882
319960		4930513N10Rik	RIKEN cDNA 4930513N10 gene	8 D1		GO:0003674: molecular_function, GO:0005575: cellular_component, GO:0008150: biological_process	4.22121	4.18013	4.19192	4.29158	4.43362	1.15867	2.80243	0.023161	0.148609	4.50655	4.39402	4.40029
75255		4930562F07Rik	RIKEN cDNA 4930562F07 gene	1 H2.1		GO:0003674: molecular_function, GO:0005575: cellular_component, GO:0008150: biological_process	5.03798	4.92481	5.17335	5.0158	5.2998	1.19782	2.79766	0.0233318	0.149333	5.33929	5.18623	5.37386
75051	129881	4930578N16Rik	RIKEN cDNA 4930578N16 gene	2 C2		GO:0003674: molecular_function, GO:0005575: cellular_component, GO:0008150: biological_process	5.20168	5.16542	5.20897	5.23067	5.50452	1.23893	3.12872	0.0140809	0.110323	5.66653	5.51654	5.33049
231045		4931409K22Rik	RIKEN cDNA 4931409K22 gene	5 A3		GO:0000166: nucleotide binding, GO:0003674: molecular_function, GO:0005524: ATP binding, GO:0005575: cellular_component, GO:0008150: biological_process	3.87351	3.84321	3.91433	3.86297	4.06099	1.13921	2.57352	0.0330051	0.182716	4.07844	4.11182	3.9927
71011		4933401B06Rik	GLE1 RNA export mediator pseudogene	X D			4.43558	4.41503	4.41832	4.4734	4.60567	1.1253	2.41261	0.0424	0.212501	4.62395	4.55432	4.63876
108803	201243	4933402P03Rik	RIKEN cDNA 4933402P03 gene	11 B3		GO:0003674: molecular_function, GO:0005575: cellular_component, GO:0008150: biological_process, GO:0016020: membrane, GO:0016021: integral to membrane	4.84279	4.71987	4.93992	4.86857	5.09452	1.1951	2.25847	0.0539212	0.245277	5.01486	5.30861	4.96008
108809		4933407E24Rik	RIKEN cDNA 4933407E24 gene	4		GO:0003674: molecular_function, GO:0005575: cellular_component, GO:0008150: biological_process	6.19294	6.12376	6.27675	6.1783	6.71719	1.4378	6.66249	0.000160317	0.0128892	6.73024	6.77608	6.64524
244234		5830411N06Rik	RIKEN cDNA 5830411N06 gene	7 F4		GO:0002365: gamma-delta T cell lineage commitment, GO:0003674: molecular_function, GO:0009897: external side of plasma membrane, GO:0032620: interleukin-17 production	5.1324	5.02152	5.07069	5.305	5.33829	1.14913	2.25834	0.0539321	0.245277	5.32698	5.35242	5.33547
319675	85459	5830418K08Rik	RIKEN cDNA 5830418K08 gene	9 A2		GO:0003674: molecular_function, GO:0005575: cellular_component, GO:0008150: biological_process	6.4923	6.55438	6.53339	6.38911	6.7094	1.16238	2.5748	0.0329398	0.182545	6.6439	6.67431	6.81
320939		5930403L14Rik	RIKEN cDNA 5930403L14 gene	4 E2		GO:0003674: molecular_function, GO:0005575: cellular_component, GO:0008150: biological_process	6.87741	6.78992	6.90836	6.93396	7.07053	1.14293	2.46549	0.0390462	0.202086	7.05762	7.14067	7.01331
76132	84553	6230409E13Rik	RIKEN cDNA 6230409E13 gene	4 A3		GO:0003674: molecular_function, GO:0005575: cellular_component, GO:0008150: biological_process	6.7184	6.64154	6.91745	6.59622	7.29726	1.48802	5.59593	0.000516672	0.0208971	7.2129	7.38243	7.29645
381310	375057	6330403A02Rik	RIKEN cDNA 6330403A02 gene	1 H4		GO:0003674: molecular_function, GO:0005575: cellular_component, GO:0008150: biological_process, GO:0016020: membrane, GO:0016021: integral to membrane	7.77406	7.75925	7.85084	7.71208	8.45189	1.59982	8.63266	2.54876e-05	0.00702563	8.53505	8.42025	8.40037
241688	55184	6330439K17Rik	RIKEN cDNA 6330439K17 gene	2 G1		GO:0003674: molecular_function, GO:0005575: cellular_component, GO:0005622: intracellular, GO:0008150: biological_process, GO:0008270: zinc ion binding	5.15899	5.14315	5.17365	5.16018	5.31732	1.11606	2.33616	0.0477682	0.228197	5.3453	5.29794	5.30872
243300	222950	6430598A04Rik	RIKEN cDNA 6430598A04 gene	5 G2		GO:0003674: molecular_function, GO:0005575: cellular_component, GO:0008150: biological_process	5.52005	5.33847	5.62019	5.60149	5.73575	1.15751	2.24023	0.0554762	0.249795	5.66511	5.78835	5.7538
77744	79866	6720463M24Rik	RIKEN cDNA 6720463M24 gene	14 E2.2		GO:0003674: molecular_function, GO:0005575: cellular_component, GO:0007049: cell cycle, GO:0007067: mitosis, GO:0008150: biological_process, GO:0051301: cell division	5.32617	5.47503	5.28461	5.21887	5.6114	1.21721	2.97624	0.0177453	0.125632	5.54485	5.73022	5.55913
211378		6720489N17Rik	RIKEN cDNA 6720489N17 gene	13 B3		GO:0003674: molecular_function, GO:0005575: cellular_component, GO:0008150: biological_process	6.82984	7.05524	6.54306	6.8912	7.32914	1.42593	2.65383	0.0291378	0.170231	7.16163	7.72245	7.10334
211001		8030423F21Rik	RIKEN cDNA 8030423F21 gene	5 C1		GO:0003674: molecular_function, GO:0005575: cellular_component, GO:0008150: biological_process	4.49864	4.36481	4.536	4.59511	4.76292	1.20373	2.46407	0.0391328	0.20219	4.73872	4.94079	4.60926
71508	388558	8430426H19Rik	RIKEN cDNA 8430426H19 gene	13 B3		GO:0003674: molecular_function, GO:0005575: cellular_component, GO:0005634: nucleus, GO:0008150: biological_process, GO:0046872: metal ion binding	5.78872	6.05512	5.5192	5.79183	6.18846	1.30688	2.93706	0.018839	0.130683	6.09689	6.15578	6.31271
71566	79827	9030425E11Rik	RIKEN cDNA 9030425E11 gene	9 A5.1		GO:0003674: molecular_function, GO:0005624: membrane fraction, GO:0005886: plasma membrane, GO:0005923: tight junction, GO:0008150: biological_process, GO:0016020: membrane, GO:0016021: integral to membrane, GO:0030054: cell junction	7.87737	7.99425	7.99338	7.64447	8.42835	1.45743	4.95257	0.00112449	0.0286178	8.51869	8.35769	8.40866
78921		9130019O22Rik	RIKEN cDNA 9130019O22 gene	7 F3		GO:0003674: molecular_function, GO:0005575: cellular_component, GO:0005634: nucleus, GO:0008150: biological_process, GO:0046872: metal ion binding	6.40639	6.36051	6.36026	6.4984	6.62467	1.16263	2.83139	0.0221517	0.144935	6.61041	6.68111	6.58249
100042056		9130019P16Rik	RIKEN cDNA 9130019P16 gene	6 B3		GO:0003674: molecular_function, GO:0005575: cellular_component, GO:0008150: biological_process	4.89645	4.8696	4.89718	4.92257	5.18923	1.22829	3.3946	0.00946613	0.0876991	5.1148	5.3406	5.11229
77908		9230113P08Rik	RIKEN cDNA 9230113P08 gene	9 A4		GO:0003674: molecular_function, GO:0005575: cellular_component, GO:0008150: biological_process	2.59652	2.65621	2.62422	2.50913	2.94851	1.29249	2.5307	0.035277	0.189408	2.69493	3.26226	2.88833
231014	222223	9330182L06Rik	RIKEN cDNA 9330182L06 gene	5 A1		GO:0003674: molecular_function, GO:0005515: protein binding, GO:0005575: cellular_component, GO:0008150: biological_process, GO:0016020: membrane, GO:0016021: integral to membrane	4.62498	4.44205	4.76071	4.67219	5.02627	1.32237	3.317	0.01062	0.0937254	4.95969	5.23448	4.88465
320856		9530009M10Rik	RIKEN cDNA 9530009M10 gene	1		GO:0003674: molecular_function, GO:0005575: cellular_component, GO:0008150: biological_process	10.9827	10.9508	11.0859	10.9114	11.3144	1.25961	3.65455	0.00647607	0.0719281	11.4328	11.3164	11.1939
213673	56951	9530068E07Rik	RIKEN cDNA 9530068E07 gene	11 B1.3		GO:0003674: molecular_function, GO:0005575: cellular_component, GO:0008150: biological_process, GO:0016020: membrane, GO:0016021: integral to membrane	9.67036	9.63985	9.74782	9.62341	9.86314	1.14328	2.43328	0.0410561	0.208074	9.94219	9.86455	9.78268
320440		9530091C08Rik	RIKEN cDNA 9530091C08 gene	9 C		GO:0003674: molecular_function, GO:0005575: cellular_component, GO:0008150: biological_process	7.00289	7.12477	6.94119	6.94269	7.19639	1.14182	2.37759	0.0447794	0.22001	7.17308	7.16984	7.24626
408067		9630025I21Rik	RIKEN cDNA 9630025I21 gene	13 B3		GO:0003674: molecular_function, GO:0005575: cellular_component, GO:0005634: nucleus, GO:0008150: biological_process, GO:0046872: metal ion binding	4.57751	4.67211	4.53138	4.52905	4.98413	1.33487	3.42625	0.00903423	0.0856407	4.74724	5.19676	5.00838
243308		A430033K04Rik	RIKEN cDNA A430033K04 gene	5 G2		GO:0003674: molecular_function, GO:0005575: cellular_component, GO:0005634: nucleus, GO:0008150: biological_process, GO:0046872: metal ion binding	6.81337	6.90305	6.64372	6.89335	7.04884	1.17581	2.32055	0.0489454	0.231489	6.92734	7.1577	7.06148
100039739	162461	A430060F13Rik	RIKEN cDNA A430060F13 gene	11 D			3.19082	3.15855	3.2002	3.21371	3.54286	1.28386	3.37235	0.00978272	0.0892857	3.5663	3.7244	3.33786
214239	388115	A430105I19Rik	RIKEN cDNA A430105I19 gene	2 E5		GO:0003674: molecular_function, GO:0005575: cellular_component, GO:0008150: biological_process	7.65029	7.53358	7.74582	7.67148	8.09387	1.36022	4.80854	0.00134908	0.0318452	8.10415	8.20106	7.97639
214642	79974	A430107O13Rik	RIKEN cDNA A430107O13 gene	6 A3.1		GO:0003674: molecular_function, GO:0005575: cellular_component, GO:0008150: biological_process	11.0573	11.0283	11.2138	10.93	11.4348	1.29487	4.21195	0.00296246	0.0465076	11.4632	11.4287	11.4126
621875		A530040E14Rik	RIKEN cDNA A530040E14 gene	1 C5		GO:0003674: molecular_function, GO:0005575: cellular_component, GO:0008150: biological_process	5.39753	5.27346	5.46912	5.44999	5.59081	1.14243	2.23933	0.0555541	0.249817	5.51903	5.67626	5.57715
240041		A630033E08Rik	RIKEN cDNA A630033E08 gene	17 A3.3		GO:0003674: molecular_function, GO:0005575: cellular_component, GO:0005634: nucleus, GO:0008150: biological_process, GO:0046872: metal ion binding	6.68795	6.81421	6.5559	6.69375	6.95711	1.2065	2.5415	0.0346893	0.187963	6.81014	6.94346	7.11772
320586		A630089N07Rik	RIKEN cDNA A630089N07 gene	16 C4		GO:0003674: molecular_function, GO:0005575: cellular_component, GO:0008150: biological_process	7.99983	8.09682	7.93472	7.96796	8.35814	1.28108	4.53941	0.0019113	0.0372861	8.29812	8.36327	8.41302
231570		A830010M20Rik	RIKEN cDNA A830010M20 gene	5 E5-F		GO:0003674: molecular_function, GO:0005575: cellular_component, GO:0008150: biological_process	5.69797	5.69379	5.69126	5.70886	5.88451	1.13886	2.57558	0.0328997	0.18243	5.93934	5.80799	5.9062
382252	256643	A830080D01Rik	RIKEN cDNA A830080D01 gene	X F4		GO:0003674: molecular_function, GO:0005575: cellular_component, GO:0005739: mitochondrion, GO:0008150: biological_process	6.76522	6.84205	6.88136	6.57225	7.15593	1.30842	3.6115	0.0068919	0.0747244	7.29007	7.12896	7.04874
268860	18	Abat	4-aminobutyrate aminotransferase	16 A3	00250: Alanine, aspartate and glutamate metabolism, 00280: Valine, leucine and isoleucine degradation, 00410: beta-Alanine metabolism, 00640: Propanoate metabolism, 00650: Butanoate metabolism, 01100: Metabolic pathways	GO:0001666: response to hypoxia, GO:0003824: catalytic activity, GO:0003867: 4-aminobutyrate transaminase activity, GO:0003867: 4-aminobutyrate transaminase activity, GO:0005739: mitochondrion, GO:0005739: mitochondrion, GO:0005739: mitochondrion, GO:0007620: copulation, GO:0007626: locomotory behavior, GO:0008483: transaminase activity, GO:0009448: gamma-aminobutyric acid metabolic process, GO:0…	8.25942	8.33246	8.35558	8.09023	8.50068	1.18011	2.42468	0.04161	0.210129	8.61499	8.47841	8.40863
217265	23461	Abca5	ATP-binding cassette, sub-family A (ABC1), member 5	11 E1	02010: ABC transporters	GO:0000166: nucleotide binding, GO:0005524: ATP binding, GO:0005764: lysosome, GO:0005764: lysosome, GO:0005768: endosome, GO:0005770: late endosome, GO:0005794: Golgi apparatus, GO:0005794: Golgi apparatus, GO:0006810: transport, GO:0010745: negative regulation of macrophage derived foam cell differentiation, GO:0016020: membrane, GO:0016021: integral to membrane, GO:0016887: ATPase activity, GO…	6.69769	6.83112	6.75223	6.50974	6.98546	1.21971	2.53186	0.0352133	0.189408	7.04308	7.09861	6.8147
17250	4363	Abcc1	ATP-binding cassette, sub-family C (CFTR/MRP), member 1	16 A1	02010: ABC transporters	GO:0000166: nucleotide binding, GO:0005215: transporter activity, GO:0005324: long-chain fatty acid transporter activity, GO:0005524: ATP binding, GO:0005737: cytoplasm, GO:0005886: plasma membrane, GO:0005886: plasma membrane, GO:0005887: integral to plasma membrane, GO:0005887: integral to plasma membrane, GO:0006810: transport, GO:0006855: drug transmembrane transport, GO:0006979: response to …	8.71075	8.72443	8.75717	8.65065	9.07107	1.28353	4.95264	0.00112439	0.0286178	9.11136	9.08003	9.02182
20928	10060	Abcc9	ATP-binding cassette, sub-family C (CFTR/MRP), member 9	6 G2	02010: ABC transporters	GO:0000166: nucleotide binding, GO:0004872: receptor activity, GO:0005267: potassium channel activity, GO:0005524: ATP binding, GO:0005624: membrane fraction, GO:0005739: mitochondrion, GO:0005886: plasma membrane, GO:0005886: plasma membrane, GO:0006810: transport, GO:0006813: potassium ion transport, GO:0008144: drug binding, GO:0008281: sulfonylurea receptor activity, GO:0008281: sulfonylurea …	10.0591	10.0805	10.0704	10.0262	10.4886	1.34951	5.22091	0.000807321	0.0249264	10.6189	10.4415	10.4055
192663	64137	Abcg4	ATP-binding cassette, sub-family G (WHITE), member 4	9 A5.3	02010: ABC transporters	GO:0000166: nucleotide binding, GO:0005524: ATP binding, GO:0005768: endosome, GO:0010875: positive regulation of cholesterol efflux, GO:0045449: regulation of transcription, GO:0045542: positive regulation of cholesterol biosynthetic process, GO:0055099: response to high density lipoprotein stimulus	7.17901	7.15291	7.2255	7.15862	7.63784	1.37447	6.46689	0.000196657	0.0139856	7.59996	7.62876	7.68479
329165	10152	Abi2	abl-interactor 2	1 C2	04810: Regulation of actin cytoskeleton	GO:0005737: cytoplasm, GO:0005829: cytosol, GO:0005856: cytoskeleton, GO:0005913: cell-cell adherens junction, GO:0007611: learning or memory, GO:0016358: dendrite development, GO:0016477: cell migration, GO:0018108: peptidyl-tyrosine phosphorylation, GO:0030425: dendrite, GO:0042995: cell projection, GO:0043010: camera-type eye development	7.74046	7.83653	7.73599	7.64885	8.01985	1.21224	3.56115	0.00741471	0.0777801	7.98215	8.05647	8.02093
320712	25890	Abi3bp	ABI gene family, member 3 (NESH) binding protein	16 C1.1		GO:0005518: collagen binding, GO:0005539: glycosaminoglycan binding, GO:0005614: interstitial matrix, GO:0008201: heparin binding, GO:0010811: positive regulation of cell-substrate adhesion, GO:0030198: extracellular matrix organization, GO:0031012: extracellular matrix	10.1395	10.0886	10.2504	10.0795	10.4291	1.22368	3.10067	0.0146902	0.112257	10.305	10.422	10.5604
11350	25	Abl1	c-abl oncogene 1, non-receptor tyrosine kinase	2 B	04012: ErbB signaling pathway, 04110: Cell cycle, 04360: Axon guidance, 04722: Neurotrophin signaling pathway, 05200: Pathways in cancer, 05220: Chronic myeloid leukemia, 05416: Viral myocarditis	GO:0000166: nucleotide binding, GO:0000287: magnesium ion binding, GO:0000287: magnesium ion binding, GO:0004672: protein kinase activity, GO:0004672: protein kinase activity, GO:0004713: protein tyrosine kinase activity, GO:0004713: protein tyrosine kinase activity, GO:0004715: non-membrane spanning protein tyrosine kinase activity, GO:0005515: protein binding, GO:0005515: protein binding, GO:00…	8.31915	8.25832	8.39312	8.30601	8.59748	1.21211	3.77837	0.00542238	0.0655372	8.63695	8.5781	8.57741
64833	23597	Acot10	acyl-CoA thioesterase 10	15 A2		GO:0004091: carboxylesterase activity, GO:0005739: mitochondrion, GO:0005739: mitochondrion, GO:0005739: mitochondrion, GO:0006637: acyl-CoA metabolic process, GO:0008152: metabolic process, GO:0016291: acyl-CoA thioesterase activity, GO:0016787: hydrolase activity	5.33308	5.44518	5.28783	5.26623	5.68347	1.28166	3.05648	0.015707	0.116727	5.89647	5.66898	5.48496
11431	52	Acp1	acid phosphatase 1, soluble	12 A2	00740: Riboflavin metabolism, 04520: Adherens junction	GO:0003993: acid phosphatase activity, GO:0003993: acid phosphatase activity, GO:0003993: acid phosphatase activity, GO:0004721: phosphoprotein phosphatase activity, GO:0004725: protein tyrosine phosphatase activity, GO:0004725: protein tyrosine phosphatase activity, GO:0004726: non-membrane spanning protein tyrosine phosphatase activity, GO:0005737: cytoplasm, GO:0006470: protein amino acid deph…	6.21483	6.43605	6.17405	6.03437	6.4748	1.18949	2.42781	0.041407	0.209453	6.49278	6.47893	6.45268
235534	92370	Acpl2	acid phosphatase-like 2	9 E3.3		GO:0003674: molecular_function, GO:0003993: acid phosphatase activity, GO:0005575: cellular_component, GO:0005576: extracellular region, GO:0008150: biological_process, GO:0016787: hydrolase activity	5.88655	5.91985	5.77028	5.96951	6.07223	1.13556	2.32546	0.0485718	0.230377	6.04052	6.09187	6.08432
11468		Actg2	actin, gamma 2, smooth muscle, enteric	6 C3	04270: Vascular smooth muscle contraction	GO:0000166: nucleotide binding, GO:0005515: protein binding, GO:0005524: ATP binding, GO:0005737: cytoplasm, GO:0005856: cytoskeleton	9.63694	9.63958	9.79859	9.47266	10.1341	1.40569	5.21577	0.00081239	0.0249898	10.134	10.0998	10.1684
109711	87	Actn1	actinin, alpha 1	12 C3	04510: Focal adhesion, 04520: Adherens junction, 04530: Tight junction, 04670: Leukocyte transendothelial migration, 04810: Regulation of actin cytoskeleton, 05146: Amoebiasis, 05322: Systemic lupus erythematosus, 05412: Arrhythmogenic right ventricular cardiomyopathy (ARVC)	GO:0001725: stress fiber, GO:0001725: stress fiber, GO:0003779: actin binding, GO:0003779: actin binding, GO:0005509: calcium ion binding, GO:0005515: protein binding, GO:0005634: nucleus, GO:0005737: cytoplasm, GO:0005737: cytoplasm, GO:0005856: cytoskeleton, GO:0005925: focal adhesion, GO:0015629: actin cytoskeleton, GO:0030018: Z disc, GO:0030141: stored secretory granule, GO:0030863: cortical…	11.0864	10.9778	11.2498	11.0316	11.411	1.24831	3.61497	0.00685741	0.0745256	11.3823	11.4416	11.4092
11474	89	Actn3	actinin alpha 3	19 A	04510: Focal adhesion, 04520: Adherens junction, 04530: Tight junction, 04670: Leukocyte transendothelial migration, 04810: Regulation of actin cytoskeleton, 05146: Amoebiasis, 05322: Systemic lupus erythematosus, 05412: Arrhythmogenic right ventricular cardiomyopathy (ARVC)	GO:0003779: actin binding, GO:0005509: calcium ion binding, GO:0005515: protein binding, GO:0005865: striated muscle thin filament, GO:0006936: muscle contraction, GO:0030674: protein binding, bridging, GO:0042803: protein homodimerization activity, GO:0051015: actin filament binding, GO:0051015: actin filament binding	5.26954	5.29917	5.385	5.12446	5.48023	1.15433	2.403	0.0430403	0.214898	5.50142	5.5072	5.43208
60595	81	Actn4	actinin alpha 4	7 A3	04510: Focal adhesion, 04520: Adherens junction, 04530: Tight junction, 04670: Leukocyte transendothelial migration, 04810: Regulation of actin cytoskeleton, 05146: Amoebiasis, 05322: Systemic lupus erythematosus, 05412: Arrhythmogenic right ventricular cardiomyopathy (ARVC)	GO:0001725: stress fiber, GO:0001725: stress fiber, GO:0003779: actin binding, GO:0005509: calcium ion binding, GO:0005515: protein binding, GO:0005634: nucleus, GO:0005634: nucleus, GO:0005737: cytoplasm, GO:0005737: cytoplasm, GO:0005737: cytoplasm, GO:0006810: transport, GO:0015031: protein transport, GO:0030863: cortical cytoskeleton, GO:0031143: pseudopodium, GO:0032403: protein complex bind…	11.1186	11.0289	11.2605	11.0664	11.3954	1.2086	3.28161	0.0111947	0.0968546	11.3697	11.4121	11.4046
56444	55860	Actr10	ARP10 actin-related protein 10 homolog (S. cerevisiae)	12 C3		GO:0005515: protein binding, GO:0005515: protein binding, GO:0005737: cytoplasm, GO:0005856: cytoskeleton, GO:0005869: dynactin complex, GO:0007018: microtubule-based movement	8.31756	8.47546	8.36136	8.11587	8.59543	1.20781	2.56952	0.0332108	0.183377	8.68795	8.49281	8.60552
66713	10097	Actr2	ARP2 actin-related protein 2 homolog (yeast)	11 A3.1		GO:0000166: nucleotide binding, GO:0003674: molecular_function, GO:0003779: actin binding, GO:0005515: protein binding, GO:0005524: ATP binding, GO:0005575: cellular_component, GO:0005737: cytoplasm, GO:0005856: cytoskeleton, GO:0008150: biological_process, GO:0042995: cell projection	9.06564	9.10385	9.06887	9.02421	9.3202	1.19342	3.4719	0.00844777	0.0831066	9.25857	9.38407	9.31796
11477	90	Acvr1	activin A receptor, type 1	2 C1.1	04060: Cytokine-cytokine receptor interaction, 04350: TGF-beta signaling pathway	GO:0000166: nucleotide binding, GO:0001569: patterning of blood vessels, GO:0001655: urogenital system development, GO:0001701: in utero embryonic development, GO:0001702: gastrulation with mouth forming second, GO:0001707: mesoderm formation, GO:0001755: neural crest cell migration, GO:0002526: acute inflammatory response, GO:0004672: protein kinase activity, GO:0004674: protein serine/threonine…	7.84448	8.02325	7.86571	7.64449	8.09346	1.18224	2.36279	0.045825	0.222418	8.15296	8.03259	8.09483
11486	100	Ada	adenosine deaminase	2 H3	00230: Purine metabolism, 01100: Metabolic pathways, 05340: Primary immunodeficiency	GO:0001701: in utero embryonic development, GO:0001829: trophectodermal cell differentiation, GO:0001883: purine nucleoside binding, GO:0001889: liver development, GO:0001890: placenta development, GO:0002314: germinal center B cell differentiation, GO:0002636: positive regulation of germinal center formation, GO:0002686: negative regulation of leukocyte migration, GO:0002686: negative regulation…	5.47545	5.52382	5.49228	5.41025	5.721	1.18817	2.75619	0.0248717	0.155494	5.8346	5.75227	5.57614
382007		Adam26b	a disintegrin and metallopeptidase domain 26B	8 A4		GO:0003674: molecular_function, GO:0005575: cellular_component, GO:0008150: biological_process, GO:0008233: peptidase activity, GO:0008237: metallopeptidase activity, GO:0016787: hydrolase activity, GO:0046872: metal ion binding	2.38739	2.46804	2.39532	2.2988	2.63576	1.18999	2.65336	0.029159	0.170299	2.48235	2.74335	2.68159
110751	80332	Adam33	a disintegrin and metallopeptidase domain 33	2 F1		GO:0004222: metalloendopeptidase activity, GO:0004222: metalloendopeptidase activity, GO:0006508: proteolysis, GO:0006508: proteolysis, GO:0007229: integrin-mediated signaling pathway, GO:0008233: peptidase activity, GO:0008237: metallopeptidase activity, GO:0008270: zinc ion binding, GO:0008270: zinc ion binding, GO:0016020: membrane, GO:0016021: integral to membrane, GO:0016021: integral to mem…	8.04462	7.89991	8.14695	8.08699	8.45628	1.32804	4.53496	0.00192251	0.0373463	8.54231	8.43632	8.39022
252866		Adam34	a disintegrin and metallopeptidase domain 34	8 A4		GO:0003674: molecular_function, GO:0005575: cellular_component, GO:0008150: biological_process	3.12984	3.06295	3.12899	3.19758	3.55193	1.36804	2.56511	0.0334395	0.184017	3.25224	3.44965	3.95391
11499		Adam5	a disintegrin and metallopeptidase domain 5	8 A2		GO:0004222: metalloendopeptidase activity, GO:0006508: proteolysis, GO:0007229: integrin-mediated signaling pathway, GO:0008270: zinc ion binding, GO:0016020: membrane, GO:0016021: integral to membrane	4.23377	4.04944	4.49312	4.15876	4.60499	1.28774	2.77793	0.024052	0.152182	4.58892	4.77623	4.44982
224697	81794	Adamts10	a disintegrin-like and metallopeptidase (reprolysin type) with thrombospondin type 1 motif, 10	17 B1		GO:0003674: molecular_function, GO:0004222: metalloendopeptidase activity, GO:0005575: cellular_component, GO:0005576: extracellular region, GO:0005578: proteinaceous extracellular matrix, GO:0006508: proteolysis, GO:0008150: biological_process, GO:0008233: peptidase activity, GO:0008237: metallopeptidase activity, GO:0008270: zinc ion binding, GO:0016787: hydrolase activity, GO:0031012: extracel…	8.95527	8.7957	9.11571	8.95442	9.26116	1.23284	3.0293	0.0163684	0.119553	9.30053	9.15412	9.32884
233332		Adamts17	a disintegrin-like and metallopeptidase (reprolysin type) with thrombospondin type 1 motif, 17	7 C		GO:0003674: molecular_function, GO:0005575: cellular_component, GO:0008150: biological_process, GO:0008233: peptidase activity, GO:0008237: metallopeptidase activity, GO:0016787: hydrolase activity, GO:0046872: metal ion binding	5.84484	5.74495	5.87	5.91958	6.02379	1.13063	2.34309	0.047255	0.226589	6.03041	6.03228	6.00867
66757	134637	Adat2	adenosine deaminase, tRNA-specific 2, TAD2 homolog (S. cerevisiae)	10 A2		GO:0003674: molecular_function, GO:0003824: catalytic activity, GO:0005575: cellular_component, GO:0008033: tRNA processing, GO:0008150: biological_process, GO:0008270: zinc ion binding, GO:0016787: hydrolase activity, GO:0046872: metal ion binding	6.36469	6.44817	6.18271	6.4632	6.60087	1.17539	2.30491	0.0501542	0.235278	6.69304	6.62512	6.48446
268822	203054	Adck5	aarF domain containing kinase 5	15 D3		GO:0003674: molecular_function, GO:0004674: protein serine/threonine kinase activity, GO:0005739: mitochondrion, GO:0008150: biological_process, GO:0016020: membrane, GO:0016021: integral to membrane, GO:0016301: kinase activity, GO:0016740: transferase activity	6.79533	6.75667	6.84977	6.77954	6.9938	1.14933	2.38477	0.0442809	0.218745	7.09955	7.00478	6.87706
224129	111	Adcy5	adenylate cyclase 5	16 B-5	00230: Purine metabolism, 04062: Chemokine signaling pathway, 04114: Oocyte meiosis, 04270: Vascular smooth muscle contraction, 04540: Gap junction, 04912: GnRH signaling pathway, 04914: Progesterone-mediated oocyte maturation, 04916: Melanogenesis, 04970: Salivary secretion, 04971: Gastric acid secretion, 05414: Dilated cardiomyopathy	GO:0000166: nucleotide binding, GO:0001973: adenosine receptor signaling pathway, GO:0004016: adenylate cyclase activity, GO:0004016: adenylate cyclase activity, GO:0004016: adenylate cyclase activity, GO:0005524: ATP binding, GO:0005624: membrane fraction, GO:0005768: endosome, GO:0005886: plasma membrane, GO:0005886: plasma membrane, GO:0005886: plasma membrane, GO:0006171: cAMP biosynthetic pr…	9.88451	9.62315	10.0268	10.0036	10.1564	1.19806	2.36223	0.0458649	0.222561	10.1868	10.1657	10.1166
11513	113	Adcy7	adenylate cyclase 7	8 C3	00230: Purine metabolism, 04020: Calcium signaling pathway, 04062: Chemokine signaling pathway, 04114: Oocyte meiosis, 04270: Vascular smooth muscle contraction, 04540: Gap junction, 04912: GnRH signaling pathway, 04914: Progesterone-mediated oocyte maturation, 04916: Melanogenesis, 04970: Salivary secretion, 04971: Gastric acid secretion, 05414: Dilated cardiomyopathy	GO:0000166: nucleotide binding, GO:0004016: adenylate cyclase activity, GO:0004016: adenylate cyclase activity, GO:0004016: adenylate cyclase activity, GO:0004016: adenylate cyclase activity, GO:0005524: ATP binding, GO:0005624: membrane fraction, GO:0005886: plasma membrane, GO:0006171: cAMP biosynthetic process, GO:0006171: cAMP biosynthetic process, GO:0006171: cAMP biosynthetic process, GO:00…	8.66308	8.52104	8.88884	8.57935	8.98868	1.24697	2.91817	0.0193911	0.13311	9.09554	8.91961	8.95088
11568	165	Aebp1	AE binding protein 1	11 A1		GO:0003677: DNA binding, GO:0003714: transcription corepressor activity, GO:0004180: carboxypeptidase activity, GO:0004180: carboxypeptidase activity, GO:0004181: metallocarboxypeptidase activity, GO:0005576: extracellular region, GO:0005634: nucleus, GO:0005737: cytoplasm, GO:0006350: transcription, GO:0006355: regulation of transcription, DNA-dependent, GO:0006508: proteolysis, GO:0007155: cell…	10.5076	10.3096	10.7304	10.483	10.9004	1.30421	3.51006	0.00798857	0.0808091	10.9604	10.9001	10.8407
70292		Afap1	actin filament associated protein 1	5 B1		GO:0003779: actin binding, GO:0005737: cytoplasm, GO:0005856: cytoskeleton, GO:0005884: actin filament, GO:0009966: regulation of signal transduction, GO:0017124: SH3 domain binding	7.89962	7.82952	8.03254	7.83679	8.16202	1.19934	2.7967	0.0233663	0.149428	8.27214	8.16776	8.04616
14266	2334	Aff2	AF4/FMR2 family, member 2	X A5		GO:0002151: G-quadruplex RNA binding, GO:0003723: RNA binding, GO:0005634: nucleus, GO:0006397: mRNA processing, GO:0007611: learning or memory, GO:0008380: RNA splicing, GO:0016607: nuclear speck, GO:0043484: regulation of RNA splicing	8.1977	8.06975	8.41862	8.10474	8.66744	1.3771	4.4654	0.00210737	0.0389285	8.72488	8.65349	8.62395
16764	3899	Aff3	AF4/FMR2 family, member 3	1 B		GO:0003677: DNA binding, GO:0003700: sequence-specific DNA binding transcription factor activity, GO:0005634: nucleus, GO:0006350: transcription, GO:0006350: transcription, GO:0045449: regulation of transcription, GO:0045449: regulation of transcription	6.62691	6.65521	6.71416	6.51137	7.02005	1.31412	4.20935	0.002973	0.0465353	7.15954	6.94022	6.9604
93736	27125	Aff4	AF4/FMR2 family, member 4	11 B1.3		GO:0003674: molecular_function, GO:0005634: nucleus, GO:0005634: nucleus, GO:0006350: transcription, GO:0007286: spermatid development, GO:0045449: regulation of transcription	9.95373	10.0037	10.0266	9.83089	10.1891	1.17602	2.77181	0.0242797	0.153065	10.2705	10.1579	10.1389
231093	60509	Agbl5	ATP/GTP binding protein-like 5	5 B1		GO:0003674: molecular_function, GO:0004181: metallocarboxypeptidase activity, GO:0005575: cellular_component, GO:0005634: nucleus, GO:0005737: cytoplasm, GO:0006508: proteolysis, GO:0008150: biological_process, GO:0008270: zinc ion binding	5.99849	6.24018	5.91659	5.83869	6.25026	1.18189	2.29439	0.050984	0.237519	6.24392	6.24424	6.26262
235386	123688	Agphd1	aminoglycoside phosphotransferase domain containing 1	9 B		GO:0003674: molecular_function, GO:0005575: cellular_component, GO:0005737: cytoplasm, GO:0008150: biological_process, GO:0016301: kinase activity, GO:0016740: transferase activity	5.94794	6.18258	5.99811	5.66313	6.34023	1.29835	3.09158	0.0148936	0.1131	6.31725	6.35414	6.34931
11603	375790	Agrn	agrin	4 E2	04512: ECM-receptor interaction	GO:0005576: extracellular region, GO:0005578: proteinaceous extracellular matrix, GO:0005604: basement membrane, GO:0005604: basement membrane, GO:0005605: basal lamina, GO:0005615: extracellular space, GO:0005615: extracellular space, GO:0007009: plasma membrane organization, GO:0007268: synaptic transmission, GO:0007268: synaptic transmission, GO:0007416: synapse assembly, GO:0007528: neuromusc…	7.81357	7.73195	7.94389	7.76486	8.05803	1.18241	2.95403	0.0183568	0.12865	8.05974	8.09379	8.02054
11604	181	Agrp	agouti related protein	8 D1-D2	04920: Adipocytokine signaling pathway	GO:0005184: neuropeptide hormone activity, GO:0005576: extracellular region, GO:0007218: neuropeptide signaling pathway, GO:0008343: adult feeding behavior, GO:0009755: hormone-mediated signaling pathway, GO:0042755: eating behavior	4.48157	4.38677	4.53377	4.52418	4.72792	1.18523	3.22278	0.0122238	0.101303	4.7307	4.76609	4.68697
100041194	113146	Ahnak2	AHNAK nucleoprotein 2	12 F1		GO:0003674: molecular_function, GO:0003676: nucleic acid binding, GO:0005575: cellular_component, GO:0008150: biological_process	8.47598	8.29884	8.72878	8.40032	8.86584	1.29953	3.43018	0.00898213	0.0853765	8.8747	8.85024	8.8726
100165		AI507597	expressed sequence AI507597			GO:0003674: molecular_function, GO:0005575: cellular_component, GO:0008150: biological_process	6.92879	6.74904	7.03489	7.00245	7.28124	1.27481	3.36869	0.00983595	0.0895616	7.2021	7.41927	7.22235
103266	90488	AI597468	expressed sequence AI597468	10 C1		GO:0003674: molecular_function, GO:0005575: cellular_component, GO:0008150: biological_process, GO:0016020: membrane, GO:0016021: integral to membrane	7.45386	7.43451	7.63118	7.2959	7.72602	1.20326	2.69528	0.0273265	0.164061	7.80165	7.72971	7.6467
99709	22802	AI747448	expressed sequence AI747448	3 H2		GO:0003674: molecular_function, GO:0005575: cellular_component, GO:0008150: biological_process	3.36312	3.27427	3.52448	3.29062	3.657	1.22377	3.05817	0.0156667	0.116594	3.54882	3.72739	3.69478
219181	11215	Akap11	A kinase (PRKA) anchor protein 11	14 D3		GO:0005737: cytoplasm, GO:0005777: peroxisome, GO:0010738: regulation of protein kinase A signaling cascade, GO:0019207: kinase regulator activity, GO:0032947: protein complex scaffold, GO:0034237: protein kinase A regulatory subunit binding, GO:0042325: regulation of phosphorylation, GO:0043234: protein complex, GO:0050790: regulation of catalytic activity	8.17222	8.25052	8.15313	8.113	8.37755	1.15236	2.74471	0.0253166	0.157099	8.40232	8.40252	8.3278
238276	9495	Akap5	A kinase (PRKA) anchor protein 5	12 C3		GO:0001664: G-protein-coupled receptor binding, GO:0001934: positive regulation of protein amino acid phosphorylation, GO:0003779: actin binding, GO:0005737: cytoplasm, GO:0005886: plasma membrane, GO:0010524: positive regulation of calcium ion transport into cytosol, GO:0014069: postsynaptic density, GO:0016323: basolateral plasma membrane, GO:0019901: protein kinase binding, GO:0019904: protein…	5.80799	5.78239	5.88016	5.76142	6.2277	1.34841	3.55836	0.00744487	0.0778686	6.49157	6.11583	6.07569
11997		Akr1b7	aldo-keto reductase family 1, member B7	6 B1	00040: Pentose and glucuronate interconversions, 00051: Fructose and mannose metabolism, 00052: Galactose metabolism, 00561: Glycerolipid metabolism, 00620: Pyruvate metabolism, 01100: Metabolic pathways	GO:0004032: aldehyde reductase activity, GO:0005737: cytoplasm, GO:0005739: mitochondrion, GO:0016491: oxidoreductase activity, GO:0044255: cellular lipid metabolic process, GO:0055114: oxidation reduction	3.68641	3.62312	3.79802	3.63808	3.97602	1.22734	2.66791	0.0285092	0.167713	4.18651	3.90643	3.83511
23797	10000	Akt3	thymoma viral proto-oncogene 3	1 H4-H6	04010: MAPK signaling pathway, 04012: ErbB signaling pathway, 04062: Chemokine signaling pathway, 04150: mTOR signaling pathway, 04210: Apoptosis, 04370: VEGF signaling pathway, 04510: Focal adhesion, 04530: Tight junction, 04620: Toll-like receptor signaling pathway, 04630: Jak-STAT signaling pathway, 04660: T cell receptor signaling pathway, 04662: B cell receptor signaling pathway, 04664: Fc e…	GO:0000166: nucleotide binding, GO:0004672: protein kinase activity, GO:0004672: protein kinase activity, GO:0004674: protein serine/threonine kinase activity, GO:0004674: protein serine/threonine kinase activity, GO:0005080: protein kinase C binding, GO:0005524: ATP binding, GO:0005524: ATP binding, GO:0005625: soluble fraction, GO:0005737: cytoplasm, GO:0006468: protein amino acid phosphorylati…	9.67196	9.70732	9.82866	9.4799	10.1013	1.34006	4.34431	0.00247683	0.0422729	10.1249	10.0972	10.0818
11658	214	Alcam	activated leukocyte cell adhesion molecule	16 B5	04514: Cell adhesion molecules (CAMs)	GO:0005515: protein binding, GO:0007155: cell adhesion, GO:0007411: axon guidance, GO:0008045: motor axon guidance, GO:0009897: external side of plasma membrane, GO:0016020: membrane, GO:0016021: integral to membrane, GO:0030424: axon, GO:0043025: neuronal cell body	8.00512	8.08467	8.09467	7.83603	8.62876	1.55084	4.6182	0.00172409	0.0350516	8.89487	8.58481	8.40658
56454	5832	Aldh18a1	aldehyde dehydrogenase 18 family, member A1	19 C3	00330: Arginine and proline metabolism, 01100: Metabolic pathways	GO:0000166: nucleotide binding, GO:0003824: catalytic activity, GO:0004349: glutamate 5-kinase activity, GO:0004349: glutamate 5-kinase activity, GO:0004349: glutamate 5-kinase activity, GO:0004350: glutamate-5-semialdehyde dehydrogenase activity, GO:0005524: ATP binding, GO:0005737: cytoplasm, GO:0005739: mitochondrion, GO:0005739: mitochondrion, GO:0005743: mitochondrial inner membrane, GO:0006…	7.60526	7.56614	7.69252	7.5571	7.93041	1.25291	4.04447	0.00372954	0.0528082	7.89354	7.87608	8.02161
11671	224	Aldh3a2	aldehyde dehydrogenase family 3, subfamily A2	11 B2	00010: Glycolysis / Gluconeogenesis, 00053: Ascorbate and aldarate metabolism, 00071: Fatty acid metabolism, 00280: Valine, leucine and isoleucine degradation, 00310: Lysine degradation, 00330: Arginine and proline metabolism, 00340: Histidine metabolism, 00380: Tryptophan metabolism, 00410: beta-Alanine metabolism, 00561: Glycerolipid metabolism, 00620: Pyruvate metabolism, 00640: Propanoate met…	GO:0000302: response to reactive oxygen species, GO:0004028: 3-chloroallyl aldehyde dehydrogenase activity, GO:0004029: aldehyde dehydrogenase (NAD) activity, GO:0004030: aldehyde dehydrogenase [NAD(P)+] activity, GO:0005634: nucleus, GO:0005739: mitochondrion, GO:0005743: mitochondrial inner membrane, GO:0005783: endoplasmic reticulum, GO:0005783: endoplasmic reticulum, GO:0005829: cytosol, GO:0…	7.88912	7.99223	7.8569	7.81822	8.13048	1.18058	3.14193	0.0138031	0.108857	8.14758	8.1112	8.13268
110695	501	Aldh7a1	aldehyde dehydrogenase family 7, member A1	18 D3	00010: Glycolysis / Gluconeogenesis, 00053: Ascorbate and aldarate metabolism, 00071: Fatty acid metabolism, 00280: Valine, leucine and isoleucine degradation, 00310: Lysine degradation, 00330: Arginine and proline metabolism, 00340: Histidine metabolism, 00380: Tryptophan metabolism, 00410: beta-Alanine metabolism, 00561: Glycerolipid metabolism, 00620: Pyruvate metabolism, 00640: Propanoate met…	GO:0004029: aldehyde dehydrogenase (NAD) activity, GO:0004043: L-aminoadipate-semialdehyde dehydrogenase activity, GO:0005634: nucleus, GO:0005737: cytoplasm, GO:0005739: mitochondrion, GO:0005739: mitochondrion, GO:0008152: metabolic process, GO:0008802: betaine-aldehyde dehydrogenase activity, GO:0016491: oxidoreductase activity, GO:0055114: oxidation reduction	8.76249	8.82523	8.84193	8.62031	8.9792	1.15932	2.58778	0.0322819	0.180454	8.98715	8.96741	8.98306
67574		Alg13	asparagine-linked glycosylation 13 homolog (S. cerevisiae)	X F2	00510: N-Glycan biosynthesis, 01100: Metabolic pathways	GO:0003674: molecular_function, GO:0004577: N-acetylglucosaminyldiphosphodolichol N-acetylglucosaminyltransferase activity, GO:0005575: cellular_component, GO:0005783: endoplasmic reticulum, GO:0005975: carbohydrate metabolic process, GO:0008150: biological_process, GO:0016740: transferase activity, GO:0016757: transferase activity, transferring glycosyl groups, GO:0016758: transferase activity, …	4.73349	4.64766	4.80926	4.74357	4.92709	1.14264	2.54888	0.0342939	0.186734	4.8934	4.92308	4.96479
320438	29929	Alg6	asparagine-linked glycosylation 6 homolog (yeast, alpha-1,3,-glucosyltransferase)	4 C6	00510: N-Glycan biosynthesis, 01100: Metabolic pathways	GO:0005575: cellular_component, GO:0005783: endoplasmic reticulum, GO:0005789: endoplasmic reticulum membrane, GO:0006487: protein amino acid N-linked glycosylation, GO:0016020: membrane, GO:0016021: integral to membrane, GO:0016740: transferase activity, GO:0016757: transferase activity, transferring glycosyl groups, GO:0016758: transferase activity, transferring hexosyl groups, GO:0046527: gluc…	5.88427	6.06238	5.74588	5.84454	6.16318	1.21286	2.4468	0.0402002	0.205394	5.98097	6.25838	6.25019
11682	238	Alk	anaplastic lymphoma kinase	17 E1.3		GO:0000166: nucleotide binding, GO:0004672: protein kinase activity, GO:0004713: protein tyrosine kinase activity, GO:0004714: transmembrane receptor protein tyrosine kinase activity, GO:0004714: transmembrane receptor protein tyrosine kinase activity, GO:0004872: receptor activity, GO:0005515: protein binding, GO:0005515: protein binding, GO:0005524: ATP binding, GO:0005887: integral to plasma m…	5.02135	4.88389	5.15165	5.02851	5.28194	1.19763	2.58597	0.032373	0.180763	5.40584	5.28833	5.15165
11694	257	Alx3	aristaless-like homeobox 3	3 F2.3		GO:0003677: DNA binding, GO:0003677: DNA binding, GO:0003700: sequence-specific DNA binding transcription factor activity, GO:0003700: sequence-specific DNA binding transcription factor activity, GO:0005634: nucleus, GO:0005634: nucleus, GO:0006350: transcription, GO:0006355: regulation of transcription, DNA-dependent, GO:0006355: regulation of transcription, DNA-dependent, GO:0007275: multicellu…	4.77076	4.81021	4.80254	4.69952	4.94394	1.1271	2.37536	0.0449354	0.220318	4.90327	4.95356	4.97499
52206	29945	Anapc4	anaphase promoting complex subunit 4	5 C1	04110: Cell cycle, 04114: Oocyte meiosis, 04120: Ubiquitin mediated proteolysis, 04914: Progesterone-mediated oocyte maturation	GO:0003674: molecular_function, GO:0005575: cellular_component, GO:0007049: cell cycle, GO:0007067: mitosis, GO:0008150: biological_process, GO:0051301: cell division	7.7911	7.89844	7.73648	7.73838	8.08175	1.22161	3.7504	0.00564322	0.0669147	8.05195	8.09754	8.09577
59008	51433	Anapc5	anaphase-promoting complex subunit 5	5 F	04110: Cell cycle, 04114: Oocyte meiosis, 04120: Ubiquitin mediated proteolysis, 04914: Progesterone-mediated oocyte maturation	GO:0003674: molecular_function, GO:0005488: binding, GO:0005575: cellular_component, GO:0007049: cell cycle, GO:0007067: mitosis, GO:0008150: biological_process, GO:0051301: cell division	8.90292	8.93771	8.90651	8.86453	9.10069	1.14757	2.66951	0.0284386	0.167588	9.13171	9.14956	9.02082
56317	51434	Anapc7	anaphase promoting complex subunit 7	5 F	04110: Cell cycle, 04114: Oocyte meiosis, 04120: Ubiquitin mediated proteolysis, 04914: Progesterone-mediated oocyte maturation	GO:0005488: binding, GO:0005515: protein binding, GO:0005575: cellular_component, GO:0007049: cell cycle, GO:0007067: mitosis, GO:0008150: biological_process, GO:0051301: cell division	7.46554	7.51826	7.50804	7.37033	7.75967	1.22578	3.67336	0.00630282	0.0710319	7.82065	7.77524	7.68312
70797	54467	Ankib1	ankyrin repeat and IBR domain containing 1	5 A1		GO:0003674: molecular_function, GO:0005515: protein binding, GO:0005575: cellular_component, GO:0008150: biological_process, GO:0008270: zinc ion binding, GO:0046872: metal ion binding	8.14668	8.24268	8.1707	8.02667	8.40047	1.19481	2.45946	0.0394146	0.202904	8.55699	8.40361	8.24081
[truncated: 7,445 more rows]

## Sheet: Figure2andSupplFig3
Mouse Entrez Gene ID	Human Entrez Gene ID	Symbol	Description	Mean late control	Mean late Pg	Mean late Cp	Mean late high fat diet	late ANOVA p	late ANOVA FDR q	Cluster
[truncated: 1,000 more rows]

[truncated: 5 more sheets: Figure3, Figure4andSupplFig4, SupplFig5-1and5-2, Top500Chronic, Top500AcuteVsChronic]
